# Supplementary material for: Genome analysis and virulence gene expression profile of a multi drug resistant Salmonella enterica serovar Typhimurium ms202
Source: Gut Pathog. 2022 Jun 28;14:28. doi: 10.1186/s13099-022-00498-w (PMC9237969; doi:10.1186/s13099-022-00498-w)
Supplement: Supplementary file 4 — Additional file 4: Table S4. Details of Phages identified in S. enterica Typhimurium ms202. A total of 9 different regions and each region containing different numbers of CDS are shown. [file 13099_2022_498_MOESM4_ESM.xlsx]

## Sheet: Sheet1
Region 1, total 15 CDS
#	CDS Position	BLAST Hit	E-Value
1	1595..1608	attL	0
2	complement(4225..5205)	PHAGE_Thermu_OH2_NC_021784: SMF family protein; LOCUS_00060; phage(gi526118339)	1e-18
3	complement(5387..5608)	hypothetical protein; LOCUS_00070	0
4	complement(5788..6060)	PHAGE_Erwini_EtG_NC_047833: endolysin; LOCUS_00080; phage(gi100033)	3.96e-11
5	complement(6060..6821)	PHAGE_Entero_P4_NC_001609: head size determination protein sid; LOCUS_00090; phage(gi9627518)	5.66e-07
6	complement(7222..9894)	PHAGE_Entero_P4_NC_001609: DNA primase; LOCUS_00100; phage(gi9627512)	1.46e-41
7	complement(9891..10274)	PHAGE_Entero_P4_NC_001609: hypothetical protein; LOCUS_00110; phage(gi9627513)	4.91e-11
8	complement(10271..10555)	hypothetical protein; LOCUS_00120	0
9	complement(10587..10940)	hypothetical protein; LOCUS_00130	0
10	complement(10933..11109)	PHAGE_Entero_P4_NC_001609: putative CI repressor; LOCUS_00140; phage(gi9627516)	1.25e-07
11	11300..11485	hypothetical protein; LOCUS_00150	0
12	complement(11582..11812)	PHAGE_Stenot_S1_NC_011589: putative repressor protein; LOCUS_00160; phage(gi213163928)	4.02e-08
13	complement(12182..12820)	hypothetical protein; LOCUS_00170	0
14	complement(12851..14113)	PHAGE_Entero_P4_NC_001609: integrase; LOCUS_00180; phage(gi9627511)	0
15	23915..23928	attR	0
Region 2, total 24 CDS
#	CDS Position	BLAST Hit	E-Value
1	complement(317748..318095)	PHAGE_Burkho_BcepMu_NC_005882: gp01; LOCUS_02870; phage(gi48696911)	3.52e-30
2	318672..318959	PHAGE_Burkho_BcepMu_NC_005882: gp21; LOCUS_02880; phage(gi48696931)	5.57e-14
3	318962..319567	PHAGE_Pseudo_B3_NC_006548: endolysin; LOCUS_02890; phage(gi56692593)	4.16e-75
4	319580..319894	PHAGE_Burkho_BcepMu_NC_005882: gp25; LOCUS_02900; phage(gi48696935)	2.19e-29
5	320053..320508	PHAGE_Burkho_BcepMu_NC_005882: gp37; LOCUS_02910; phage(gi48696947)	1.1e-14
6	320505..320702	PHAGE_Burkho_BcepMu_NC_005882: gp38; LOCUS_02920; phage(gi48696948)	3.53e-11
7	320692..322119	PHAGE_Burkho_BcepMu_NC_005882: major tail sheath protein; LOCUS_02930; phage(gi48696949)	0
8	322119..322643	PHAGE_Burkho_BcepMu_NC_005882: gp40; LOCUS_02940; phage(gi48696950)	8.93e-90
9	322695..323012	PHAGE_Burkho_BcepMu_NC_005882: gp41; LOCUS_02950; phage(gi48696951)	1.52e-10
10	323197..325551	PHAGE_Burkho_BcepMu_NC_005882: gp44; LOCUS_02960; phage(gi48696954)	3.05e-58
11	325551..326504	PHAGE_Burkho_BcepMu_NC_005882: gp45; LOCUS_02970; phage(gi48696955)	3.61e-50
12	326504..326713	PHAGE_Burkho_BcepMu_NC_005882: gp46; LOCUS_02980; phage(gi48696956)	9.66e-23
13	326701..327744	PHAGE_Burkho_BcepMu_NC_005882: tail protein; LOCUS_02990; phage(gi48696957)	5.56e-102
14	327754..328476	PHAGE_Burkho_BcepMu_NC_005882: gp48; LOCUS_03000; phage(gi48696958)	3.41e-39
15	329163..330092	PHAGE_Entero_SfV_NC_003444: bactoprenol glucosyltransferase; LOCUS_03010; phage(gi19549012)	0
16	331181..331639	hypothetical protein; LOCUS_03020	0
17	331803..332162	PHAGE_Burkho_BcepMu_NC_005882: gp49; LOCUS_03030; phage(gi48696959)	5.02e-43
18	332153..333268	PHAGE_Burkho_BcepMu_NC_005882: gp50; LOCUS_03040; phage(gi48696960)	1.92e-131
19	333261..333893	PHAGE_Burkho_BcepMu_NC_005882: gp51; LOCUS_03050; phage(gi48696961)	2.38e-31
20	333896..335641	PHAGE_Escher_520873_NC_049344: holin; LOCUS_03060; phage(gi100034)	8e-86
21	335844..336251	hypothetical protein; LOCUS_03070	0
22	336248..336703	PHAGE_Haemop_SuMu_NC_019455: enoyl-CoA hydratase/carnithine racemase-like protein; LOCUS_03080; phage(gi418489075)	5.16e-28
23	337023..337244	hypothetical protein; LOCUS_03090	0
24	337441..338169	PHAGE_Salmon_SJ46_NC_031129: nicotinamide mononucleotide transporter; LOCUS_03100; phage(gi100101)	9.5e-39
Region 3, total 45 CDS
#	CDS Position	BLAST Hit	E-Value
1	467458..467504	attL	0
2	complement(467616..467870)	PHAGE_Escher_P2_NC_041848: HNH endonuclease; LOCUS_04270; phage(gi100046)	1.17e-58
3	complement(467916..469079)	PHAGE_Entero_fiAA91_ss_NC_022750: putative phage control protein D; LOCUS_04280; phage(gi557307608)	0
4	complement(469079..469558)	PHAGE_Escher_pro147_NC_028896: tail protein; LOCUS_04290; phage(gi971753720)	8.93e-112
5	complement(469573..472020)	PHAGE_Entero_fiAA91_ss_NC_022750: tail length determinator; LOCUS_04300; phage(gi557307606)	0
6	complement(472165..472440)	PHAGE_Escher_pro483_NC_028943: tail protein; LOCUS_04310; phage(gi971758538)	2.25e-57
7	complement(472497..473015)	PHAGE_Entero_fiAA91_ss_NC_022750: major tail tube; LOCUS_04320; phage(gi557307604)	1.45e-124
8	complement(473028..474218)	PHAGE_Entero_fiAA91_ss_NC_022750: major tail sheath; LOCUS_04330; phage(gi557307603)	0
9	complement(474278..474871)	PHAGE_Escher_pro483_NC_028943: DNA invertase; LOCUS_04340; phage(gi971758535)	1.5e-138
10	475043..475675	PHAGE_Salmon_ST64B_NC_004313: tail protein; LOCUS_04350; phage(gi23505468)	1.66e-75
11	475678..476211	PHAGE_Entero_P88_NC_026014: tail fiber assembly protein; LOCUS_04360; phage(gi744692740)	1.13e-81
12	complement(476216..476803)	PHAGE_Salmon_SJ46_NC_031129: holin; LOCUS_04370; phage(gi100034)	2.12e-118
13	complement(476803..478269)	PHAGE_Escher_pro483_NC_028943: tail fiber protein; LOCUS_04380; phage(gi971758531)	0
14	complement(478266..478877)	PHAGE_Escher_pro483_NC_028943: tail fibers protein; LOCUS_04390; phage(gi971758530)	3.56e-148
15	complement(478870..479778)	PHAGE_Entero_fiAA91_ss_NC_022750: baseplate assembly; LOCUS_04400; phage(gi557307588)	0
16	complement(479783..480130)	PHAGE_Yersin_L_413C_NC_004745: baseplate wedge subunit; LOCUS_04410; phage(gi30065719)	1.2e-79
17	complement(480127..480762)	PHAGE_Entero_fiAA91_ss_NC_022750: baseplate protein; LOCUS_04420; phage(gi557307597)	2.55e-152
18	complement(480829..481281)	PHAGE_Entero_fiAA91_ss_NC_022750: tail completion protein; LOCUS_04430; phage(gi557307589)	2.11e-104
19	complement(481274..481741)	PHAGE_Entero_fiAA91_ss_NC_022750: tail completion protein; LOCUS_04440; phage(gi557307596)	7.12e-107
20	complement(481704..481862)	PHAGE_Escher_vB_EcoM_12474III_NC_049457: hypothetical protein; LOCUS_04450; phage(gi100036)	1.88e-31
21	complement(481849..482274)	PHAGE_Entero_fiAA91_ss_NC_022750: lysin; LOCUS_04460; phage(gi557307623)	1.62e-91
22	complement(482262..482687)	PHAGE_Entero_fiAA91_ss_NC_022750: lysin; LOCUS_04470; phage(gi557307595)	1.58e-93
23	complement(482702..483199)	PHAGE_Entero_fiAA91_ss_NC_022750: lysozyme; LOCUS_04480; phage(gi557307624)	6.78e-121
24	complement(483199..483480)	PHAGE_Entero_fiAA91_ss_NC_022750: holin; LOCUS_04490; phage(gi557307594)	7.48e-58
25	complement(483484..483687)	PHAGE_Entero_fiAA91_ss_NC_022750: tail protein; LOCUS_04500; phage(gi557307592)	3.86e-42
26	complement(483687..484160)	PHAGE_Entero_fiAA91_ss_NC_022750: capsid completion protein; LOCUS_04510; phage(gi557307591)	4.95e-111
27	complement(484296..485039)	PHAGE_Yersin_L_413C_NC_004745: terminase endonuclease subunit; LOCUS_04520; phage(gi30065709)	1.48e-176
28	complement(485043..486116)	PHAGE_Entero_fiAA91_ss_NC_022750: major capsid protein precursor; LOCUS_04530; phage(gi557307587)	0
29	complement(486175..487029)	PHAGE_Entero_fiAA91_ss_NC_022750: capsid scaffold; LOCUS_04540; phage(gi557307586)	0
30	487203..488975	PHAGE_Entero_fiAA91_ss_NC_022750: large terminase subunit; LOCUS_04550; phage(gi557307593)	0
31	488975..490009	PHAGE_Entero_fiAA91_ss_NC_022750: capsid portal protein; LOCUS_04560; phage(gi557307585)	0
32	490440..492647	hypothetical protein; LOCUS_04570	0
33	complement(492878..495166)	PHAGE_Entero_fiAA91_ss_NC_022750: DNA replication; LOCUS_04580; phage(gi557307619)	0
34	complement(495156..495431)	PHAGE_Entero_fiAA91_ss_NC_022750: replication initiation protein; LOCUS_04590; phage(gi557307618)	1.26e-60
35	complement(495428..495652)	PHAGE_Escher_P2_NC_041848: hypothetical protein; LOCUS_04600; phage(gi100008)	1.14e-47
36	complement(495652..495954)	PHAGE_Entero_fiAA91_ss_NC_022750: hypothetical protein; LOCUS_04610; phage(gi557307616)	1.77e-63
37	complement(495954..496178)	PHAGE_Entero_fiAA91_ss_NC_022750: hypothetical protein; LOCUS_04620; phage(gi557307617)	3.48e-47
38	complement(496242..496742)	PHAGE_Entero_fiAA91_ss_NC_022750: DNA replication protein; LOCUS_04630; phage(gi557307614)	1.32e-121
39	complement(496739..496909)	PHAGE_Escher_pro147_NC_028896: hypothetical protein; LOCUS_04640; phage(gi971753759)	8.47e-34
40	complement(496912..497184)	PHAGE_Escher_P2_NC_041848: hypothetical protein; LOCUS_04650; phage(gi100003)	3.44e-61
41	497321..497614	PHAGE_Escher_P2_NC_041848: hypothetical protein; LOCUS_04660; phage(gi100002)	4.05e-66
42	497684..498664	PHAGE_Entero_fiAA91_ss_NC_022750: integrase; LOCUS_04670; phage(gi557307610)	0
43	498781..498827	attR	0
44	complement(498850..499350)	repressor CpxP; LOCUS_04680	0
45	499501..500199	PHAGE_Altero_vB_AspP_H4/4_NC_047834: putative transcriptional regulator; LOCUS_04690; phage(gi100045)	1.08e-06
Region 4, total 38 CDS
#	CDS Position	BLAST Hit	E-Value
1	1416640..1416684	attL	0
2	complement(1417585..1418607)	PHAGE_Erwini_EtG_NC_047833: holin; LOCUS_13260; phage(gi100034)	1.28e-150
3	complement(1418611..1419177)	PHAGE_Staphy_X2_NC_007065: ORF015; LOCUS_13270; phage(gi66394685)	1.17e-24
4	complement(1419194..1419775)	PHAGE_Klebsi_ST437_OXA245phi4.2_NC_049449: hypothetical protein; LOCUS_13280; phage(gi100026)	2.05e-41
5	1419919..1420140	PHAGE_Klebsi_ST437_OXA245phi4.2_NC_049449: hypothetical protein; LOCUS_13290; phage(gi100025)	4.85e-11
6	1420171..1420674	PHAGE_Cronob_ESSI_2_NC_047854: hypothetical protein; LOCUS_13300; phage(gi100040)	5.48e-84
7	1420684..1420911	hypothetical protein; LOCUS_13310	0
8	complement(1421035..1421253)	hypothetical protein; LOCUS_13320	0
9	1421326..1421727	PHAGE_Cronob_ESSI_2_NC_047854: hypothetical protein; LOCUS_13330; phage(gi100036)	6.11e-63
10	1421795..1422025	PHAGE_Escher_pro483_NC_028943: hypothetical protein; LOCUS_13340; phage(gi971758506)	7.61e-05
11	1422016..1422876	PHAGE_Cronob_ESSI_2_NC_047854: hypothetical protein; LOCUS_13350; phage(gi100035)	9.14e-174
12	1422873..1424900	PHAGE_Cronob_ESSI_2_NC_047854: endolysin; LOCUS_13360; phage(gi100033)	0
13	1425020..1425226	hypothetical protein; LOCUS_13370	0
14	complement(1425200..1425469)	PHAGE_Cronob_ESSI_2_NC_047854: u-spanin; LOCUS_13380; phage(gi100032)	6.41e-58
15	complement(1425520..1426581)	PHAGE_Cronob_ESSI_2_NC_047854: hypothetical protein; LOCUS_13390; phage(gi100031)	0
16	complement(1426578..1428353)	PHAGE_Cronob_ESSI_2_NC_047854: hypothetical protein; LOCUS_13400; phage(gi100029)	0
17	1428514..1429317	PHAGE_Cronob_ESSI_2_NC_047854: hypothetical protein; LOCUS_13410; phage(gi100028)	3.24e-100
18	1429379..1430401	PHAGE_Cronob_ESSI_2_NC_047854: hypothetical protein; LOCUS_13420; phage(gi100026)	0
19	1430405..1431106	PHAGE_Cronob_ESSI_2_NC_047854: hypothetical protein; LOCUS_13430; phage(gi100024)	5.43e-116
20	1431203..1431655	PHAGE_Cronob_ESSI_2_NC_047854: hypothetical protein; LOCUS_13440; phage(gi100022)	1.87e-88
21	1431652..1432158	PHAGE_Cronob_ESSI_2_NC_047854: hypothetical protein; LOCUS_13450; phage(gi100021)	5.72e-82
22	1432155..1432862	PHAGE_Cronob_ESSI_2_NC_047854: hypothetical protein; LOCUS_13460; phage(gi100020)	3.74e-132
23	1432859..1433986	PHAGE_Cronob_ESSI_2_NC_047854: hypothetical protein; LOCUS_13470; phage(gi100019)	0
24	1433983..1434438	PHAGE_Cronob_ESSI_2_NC_047854: hypothetical protein; LOCUS_13480; phage(gi100018)	1.52e-76
25	1434448..1434741	PHAGE_Klebsi_ST147_VIM1phi7.1_NC_049451: hypothetical protein; LOCUS_13490; phage(gi100014)	6.7e-18
26	1434738..1435079	PHAGE_Salmon_SI7_NC_049460: hypothetical protein; LOCUS_13500; phage(gi100012)	1.59e-67
27	1435079..1435411	PHAGE_Cronob_ESSI_2_NC_047854: hypothetical protein; LOCUS_13510; phage(gi100016)	2.54e-51
28	1435558..1435815	PHAGE_Salmon_SI7_NC_049460: hypothetical protein; LOCUS_13520; phage(gi100014)	2.34e-24
29	1436003..1437547	PHAGE_Cronob_ESSI_2_NC_047854: hypothetical protein; LOCUS_13530; phage(gi100013)	0
30	1438357..1438542	hypothetical protein; LOCUS_13540	0
31	1438512..1439276	hypothetical protein; LOCUS_13550	0
32	complement(1439399..1439474)	tRNA	0
33	1439399..1439443	attR	0
34	1439600..1440106	PHAGE_Klebsi_ST13_OXA48phi12.1_NC_049453: hypothetical protein; LOCUS_13560; phage(gi100005)	8.21e-90
35	complement(1440230..1442212)	PHAGE_Klebsi_ST13_OXA48phi12.1_NC_049453: hypothetical protein; LOCUS_13570; phage(gi100004)	0
36	complement(1442227..1443972)	PHAGE_Klebsi_ST13_OXA48phi12.1_NC_049453: hypothetical protein; LOCUS_13580; phage(gi100003)	0
37	complement(1444208..1444423)	PHAGE_Klebsi_ST13_OXA48phi12.1_NC_049453: hypothetical protein; LOCUS_13590; phage(gi100002)	5.03e-43
38	1444651..1445664	PHAGE_Klebsi_ST147_VIM1phi7.1_NC_049451: hypothetical protein; LOCUS_13600; phage(gi100043)	0
Region 5, total 39 CDS
#	CDS Position	BLAST Hit	E-Value
1	1913318..1913329	attL	0
2	complement(1916307..1916888)	PROPHAGE_Entero_Fels-2: integrase-like protein; LOCUS_18100; phage(gi16766052)	1.38e-106
3	complement(1917186..1918412)	PHAGE_Salmon_RE_2010_NC_019488: hypothetical protein; LOCUS_18110; phage(gi418489682)	6.16e-130
4	complement(1918416..1919438)	PHAGE_Klebsi_ST15_OXA48phi14.1_NC_049454: methyltransferase type 11; LOCUS_18120; phage(gi100001)	0
5	complement(1919441..1920073)	PHAGE_Klebsi_ST15_OXA48phi14.1_NC_049454: hypothetical protein; LOCUS_18130; phage(gi100002)	3.57e-87
6	1920195..1920437	PHAGE_Klebsi_ST15_OXA48phi14.1_NC_049454: hypothetical protein; LOCUS_18140; phage(gi100003)	1.9e-53
7	1920470..1920979	PHAGE_Klebsi_4LV2017_NC_047818: hypothetical protein; LOCUS_18150; phage(gi100004)	1.75e-116
8	1920987..1921187	PHAGE_Klebsi_ST437_OXA245phi4.2_NC_049449: hypothetical protein; LOCUS_18160; phage(gi100023)	2.08e-42
9	1921151..1921492	PHAGE_Klebsi_ST437_OXA245phi4.2_NC_049449: hypothetical protein; LOCUS_18170; phage(gi100022)	5.53e-76
10	1921560..1921793	PHAGE_Klebsi_ST437_OXA245phi4.2_NC_049449: hypothetical protein; LOCUS_18180; phage(gi100021)	1.45e-45
11	1921793..1922020	PHAGE_Klebsi_ST437_OXA245phi4.2_NC_049449: hypothetical protein; LOCUS_18190; phage(gi100020)	1.37e-47
12	1922017..1922874	PHAGE_Klebsi_4LV2017_NC_047818: hypothetical protein; LOCUS_18200; phage(gi100007)	0
13	1922871..1925285	PHAGE_Klebsi_4LV2017_NC_047818: hypothetical protein; LOCUS_18210; phage(gi100008)	0
14	1925438..1925626	PHAGE_Klebsi_ST437_OXA245phi4.2_NC_049449: hypothetical protein; LOCUS_18220; phage(gi100017)	7.27e-39
15	1925637..1925870	PHAGE_Klebsi_ST15_OXA48phi14.1_NC_049454: hypothetical protein; LOCUS_18230; phage(gi100012)	3.11e-47
16	1925944..1926204	PHAGE_Klebsi_ST13_OXA48phi12.1_NC_049453: hypothetical protein; LOCUS_18240; phage(gi100039)	9.93e-26
17	1926253..1926864	hypothetical protein; LOCUS_18250	0
18	1927126..1927137	attR	0
19	1927154..1927852	PHAGE_Shigel_POCJ13_NC_025434: hypothetical protein; LOCUS_18260; phage(gi725949720)	1.69e-11
20	complement(1927861..1928895)	PHAGE_Klebsi_ST437_OXA245phi4.2_NC_049449: hypothetical protein; LOCUS_18270; phage(gi100013)	0
21	complement(1928895..1930661)	PHAGE_Salmon_SEN8_NC_047753: hypothetical protein; LOCUS_18280; phage(gi100004)	0
22	1930804..1931637	PHAGE_Escher_500465_1_NC_049342: hypothetical protein; LOCUS_18290; phage(gi100015)	0
23	1931654..1932712	PHAGE_Escher_500465_1_NC_049342: hypothetical protein; LOCUS_18300; phage(gi100016)	0
24	1932716..1933366	PHAGE_Klebsi_4LV2017_NC_047818: hypothetical protein; LOCUS_18310; phage(gi100016)	4.09e-153
25	1933462..1933926	PHAGE_Escher_500465_1_NC_049342: hypothetical protein; LOCUS_18320; phage(gi100018)	3.42e-111
26	1933926..1934129	PHAGE_Escher_500465_1_NC_049342: hypothetical protein; LOCUS_18330; phage(gi100019)	4.93e-44
27	1934133..1934348	PHAGE_Escher_500465_1_NC_049342: hypothetical protein; LOCUS_18340; phage(gi100020)	2.46e-45
28	1934329..1934844	PHAGE_Escher_500465_1_NC_049342: hypothetical protein; LOCUS_18350; phage(gi100021)	1.33e-119
29	1934841..1935269	PHAGE_Klebsi_4LV2017_NC_047818: hypothetical protein; LOCUS_18360; phage(gi100022)	3.77e-71
30	1935365..1935796	PHAGE_Escher_500465_1_NC_049342: hypothetical protein; LOCUS_18370; phage(gi100025)	1.53e-100
31	1935789..1936241	PHAGE_Escher_500465_1_NC_049342: hypothetical protein; LOCUS_18380; phage(gi100026)	1.69e-87
32	complement(1936247..1936777)	hypothetical protein; LOCUS_18390	0
33	1936810..1937451	PHAGE_Klebsi_4LV2017_NC_047818: hypothetical protein; LOCUS_18400; phage(gi100025)	4.07e-133
34	1937448..1937807	PHAGE_Klebsi_4LV2017_NC_047818: hypothetical protein; LOCUS_18410; phage(gi100026)	3.76e-81
35	1937794..1938702	PHAGE_Salmon_SEN8_NC_047753: hypothetical protein; LOCUS_18420; phage(gi100020)	0
36	1938695..1939300	PHAGE_Salmon_SEN8_NC_047753: hypothetical protein; LOCUS_18430; phage(gi100021)	4.3e-139
37	1939297..1940445	PHAGE_Escher_500465_2_NC_049343: hypothetical protein; LOCUS_18440; phage(gi100022)	0
38	1940372..1940755	hypothetical protein; LOCUS_18450	0
39	complement(1940680..1940979)	PROPHAGE_Escher_MG1655: IS3 transposase A; LOCUS_18460; phage(gi226524700)	9.69e-53
Region 6, total 26 CDS
#	CDS Position	BLAST Hit	E-Value
1	2020249..2020264	attL	0
2	complement(2020354..2021364)	PHAGE_Klebsi_3LV2017_NC_047817: methyltransferase type 11; LOCUS_19070; phage(gi100001)	5.27e-139
3	complement(2021413..2021718)	PHAGE_Klebsi_ST16_OXA48phi5.4_NC_049450: hypothetical protein; LOCUS_19080; phage(gi100003)	6.61e-25
4	2021816..2022154	PHAGE_Klebsi_ST16_OXA48phi5.4_NC_049450: hypothetical protein; LOCUS_19090; phage(gi100004)	2.51e-09
5	2022180..2022512	hypothetical protein; LOCUS_19100	0
6	2022522..2023091	PHAGE_Entero_mEp235_NC_019708: exonuclease; LOCUS_19110; phage(gi428781840)	1.11e-54
7	2023094..2023312	PHAGE_Klebsi_ST16_OXA48phi5.4_NC_049450: hypothetical protein; LOCUS_19120; phage(gi100010)	4.16e-16
8	2023351..2026008	PHAGE_Pseudo_Dobby_NC_048109: DNA adenine methyltransferase; LOCUS_19130; phage(gi100041)	0
9	complement(2026036..2026305)	PHAGE_Cronob_ESSI_2_NC_047854: u-spanin; LOCUS_19140; phage(gi100032)	1.61e-47
10	complement(2026359..2027378)	PHAGE_Cronob_ESSI_2_NC_047854: hypothetical protein; LOCUS_19150; phage(gi100031)	2.11e-173
11	complement(2027375..2029159)	PHAGE_Cronob_ESSI_2_NC_047854: hypothetical protein; LOCUS_19160; phage(gi100029)	0
12	2029370..2030206	PHAGE_Cronob_ESSI_2_NC_047854: hypothetical protein; LOCUS_19170; phage(gi100028)	4.1e-79
13	2030241..2031269	PHAGE_Cronob_ESSI_2_NC_047854: hypothetical protein; LOCUS_19180; phage(gi100026)	3.72e-176
14	2031281..2031979	PHAGE_Cronob_ESSI_2_NC_047854: hypothetical protein; LOCUS_19190; phage(gi100024)	2.79e-81
15	2032078..2032530	PHAGE_Cronob_ESSI_2_NC_047854: hypothetical protein; LOCUS_19200; phage(gi100022)	7.81e-68
16	2032527..2033009	PHAGE_Cronob_ESSI_2_NC_047854: hypothetical protein; LOCUS_19210; phage(gi100021)	5.25e-47
17	2033006..2033710	PHAGE_Cronob_ESSI_2_NC_047854: hypothetical protein; LOCUS_19220; phage(gi100020)	5.11e-102
18	2033707..2034834	PHAGE_Cronob_ESSI_2_NC_047854: hypothetical protein; LOCUS_19230; phage(gi100019)	0
19	2034831..2035286	PHAGE_Cronob_ESSI_2_NC_047854: hypothetical protein; LOCUS_19240; phage(gi100018)	1.02e-77
20	2035299..2035595	PHAGE_Klebsi_ST147_VIM1phi7.1_NC_049451: hypothetical protein; LOCUS_19250; phage(gi100014)	1.65e-15
21	2035592..2035933	PHAGE_Salmon_SI7_NC_049460: hypothetical protein; LOCUS_19260; phage(gi100012)	2.81e-67
22	2035933..2036265	PHAGE_Cronob_ESSI_2_NC_047854: hypothetical protein; LOCUS_19270; phage(gi100016)	1.18e-50
23	2036192..2036425	PHAGE_Cronob_ESSI_2_NC_047854: hypothetical protein; LOCUS_19280; phage(gi100015)	8.36e-33
24	2036412..2036669	PHAGE_Salmon_SI7_NC_049460: hypothetical protein; LOCUS_19290; phage(gi100014)	5.35e-24
25	2036857..2038401	PHAGE_Cronob_ESSI_2_NC_047854: hypothetical protein; LOCUS_19300; phage(gi100013)	0
26	2041684..2041699	attR	0
Region 7, total 21 CDS
#	CDS Position	BLAST Hit	E-Value
1	3769075..3769089	attL	0
2	complement(3779618..3780529)	PHAGE_Klebsi_ST437_OXA245phi4.1_NC_049448: tail assembly protein; LOCUS_35650; phage(gi100053)	5.44e-37
3	3780638..3781498	quercetin 2,3-dioxygenase; LOCUS_35660	0
4	3781518..3782195	hydrolase; LOCUS_35670	0
5	3782344..3782431	tRNA	0
6	3782557..3782958	transposase; LOCUS_35680	0
7	complement(3782892..3783260)	hypothetical protein; LOCUS_35690	0
8	3783207..3783812	PROPHAGE_Escher_CFT073: transposase insF; LOCUS_35700; phage(gi26249410)	1.31e-32
9	3783917..3783998	tRNA	0
10	3784911..3785204	PROPHAGE_Escher_CFT073: P4 family integrase; LOCUS_35710; phage(gi26248244)	1.16e-47
11	3785366..3785563	hypothetical protein; LOCUS_35720	0
12	3785757..3785906	PHAGE_Haemop_SuMu_NC_019455: IS1414 transposase; LOCUS_35730; phage(gi418489079)	1.56e-12
13	3785962..3786264	PROPHAGE_Escher_CFT073: transposase; LOCUS_35740; phage(gi26246249)	1.13e-61
14	3786353..3786550	PROPHAGE_Escher_CFT073: transposase; LOCUS_35750; phage(gi26246249)	2.14e-32
15	3786625..3786819	hypothetical protein; LOCUS_35760	0
16	3786839..3787315	hypothetical protein; LOCUS_35770	0
17	complement(3787812..3790088)	PROPHAGE_Escher_EDL933: ATP-dependent Clp protease ATP-binding subunit; LOCUS_35780; phage(gi15800640)	0
18	complement(3790119..3790439)	PHAGE_Pectob_CBB_NC_041878: hypothetical protein; LOCUS_35790; phage(gi100319)	6.69e-08
19	3790763..3790984	PHAGE_Lactoc_bIL312_NC_002671: Csp; LOCUS_35800; phage(gi13095918)	2.66e-18
20	complement(3791114..3793060)	PHAGE_Plankt_PaV_LD_NC_016564: ABC transporter; LOCUS_35810; phage(gi371496158)	1.2e-45
21	3792920..3792934	attR	0
Region 8, total 11 CDS
#	CDS Position	BLAST Hit	E-Value
1	4120713..4121567	PHAGE_Vibrio_Aphrodite1_NC_042100: minor tail protein; LOCUS_38810; phage(gi100055)	1.64e-05
2	complement(4121618..4121809)	hypothetical protein; LOCUS_38820	0
3	4121933..4122262	hypothetical protein; LOCUS_38830	0
4	4122501..4122707	copper-binding protein; LOCUS_38840	0
5	complement(4122796..4122889)	tRNA	0
6	4123489..4124415	PHAGE_Entero_UAB_Phi20_NC_031019: exonuclease; LOCUS_38850; phage(gi100048)	0
7	complement(4124833..4125096)	hypothetical protein; LOCUS_38860	0
8	4125341..4126048	PHAGE_Salmon_epsilon34_NC_011976: GtrC; putative membrane protein; LOCUS_38870; phage(gi221328637)	1.01e-18
9	complement(4126105..4126263)	PHAGE_Salmon_Marshall_NC_022772: tailspike; LOCUS_38880; phage(gi568191873)	2.03e-17
10	4126435..4126653	PHAGE_Shigel_SfIV_NC_022749: ISEhe3 orfA; LOCUS_38890; phage(gi557307550)	2.55e-25
11	4126830..4127102	PHAGE_Shigel_SfIV_NC_022749: ISEhe3 orfB; LOCUS_38900; phage(gi557307549)	4.28e-42
Region 9, total 69 CDS
#	CDS Position	BLAST Hit	E-Value
1	4361059..4361070	attL	0
2	complement(4370731..4371006)	PROPHAGE_Escher_Sakai: putative integrase; LOCUS_41140; phage(gi15834507)	2.28e-27
3	complement(4371170..4371261)	tRNA	0
4	4371170..4371215	attL	0
5	4373125..4374093	PHAGE_Salmon_BTP1_NC_042346: hypothetical protein; LOCUS_41150; phage(gi100015)	0
6	complement(4374133..4376118)	PHAGE_Salmon_BTP1_NC_042346: hypothetical protein; LOCUS_41160; phage(gi100014)	0
7	complement(4376274..4378265)	PHAGE_Salmon_BTP1_NC_042346: hypothetical protein; LOCUS_41170; phage(gi100013)	0
8	complement(4378265..4379602)	PHAGE_Salmon_BTP1_NC_042346: hypothetical protein; LOCUS_41180; phage(gi100012)	0
9	complement(4379612..4380301)	PHAGE_Salmon_BTP1_NC_042346: hypothetical protein; LOCUS_41190; phage(gi100011)	7.01e-152
10	complement(4380304..4380759)	PHAGE_Salmon_BTP1_NC_042346: hypothetical protein; LOCUS_41200; phage(gi100010)	3.86e-110
11	complement(4380759..4381460)	PHAGE_Salmon_BTP1_NC_042346: hypothetical protein; LOCUS_41210; phage(gi100009)	9.13e-158
12	complement(4381464..4382882)	PHAGE_Salmon_epsilon34_NC_011976: Tail accessory protein; LOCUS_41220; phage(gi221328626)	0
13	complement(4382883..4383353)	PHAGE_Entero_Sf101_NC_027398: DNA stabilization protein; LOCUS_41230; phage(gi849122269)	1.79e-106
14	complement(4383334..4383522)	PHAGE_Entero_Sf101_NC_027398: hypothetical protein; LOCUS_41240; phage(gi849122268)	8.73e-40
15	complement(4383564..4384817)	PHAGE_Salmon_Lumpael_NC_048113: hypothetical protein; LOCUS_41250; phage(gi100051)	0
16	complement(4384810..4385730)	PHAGE_Salmon_Lumpael_NC_048113: tail fiber protein; LOCUS_41260; phage(gi100052)	6.06e-40
17	complement(4385833..4388019)	PHAGE_Escher_C130_2_NC_048067: recombination protein; LOCUS_41270; phage(gi100049)	0
18	complement(4388021..4389436)	PHAGE_Acinet_AbP2_NC_041998: minor tail protein; LOCUS_41280; phage(gi100055)	1.37e-128
19	complement(4389433..4389861)	PHAGE_Pseudo_H66_NC_042342: hypothetical protein; LOCUS_41290; phage(gi100040)	5.82e-39
20	complement(4389879..4390058)	PHAGE_Salmon_HK620_NC_002730: hypothetical protein; LOCUS_41300; phage(gi13559864)	1.01e-34
21	complement(4390060..4390302)	PHAGE_Salmon_UPF_BP1_NC_047875: u-spanin; LOCUS_41310; phage(gi100032)	5.05e-52
22	complement(4390384..4390572)	PHAGE_Faecal_FP_Lugh_NC_047912: hypothetical protein; LOCUS_41320; phage(gi100018)	4.52e-07
23	4390610..4390870	PHAGE_Salmon_BTP1_NC_042346: hypothetical protein; LOCUS_41330; phage(gi100062)	6.55e-55
24	complement(4391539..4391952)	PHAGE_Escher_ECP1_NC_049926: hypothetical protein; LOCUS_41340; phage(gi100019)	2.42e-95
25	complement(4392148..4392588)	PHAGE_Salmon_BTP1_NC_042346: hypothetical protein; LOCUS_41350; phage(gi100060)	2.57e-85
26	complement(4392585..4393022)	PHAGE_Entero_UAB_Phi20_NC_031019: hypothetical protein; LOCUS_41360; phage(gi100018)	5.61e-99
27	complement(4393006..4393332)	PHAGE_Entero_UAB_Phi20_NC_031019: hypothetical protein; LOCUS_41370; phage(gi100017)	4.21e-73
28	complement(4393468..4393677)	PHAGE_Entero_UAB_Phi20_NC_031019: hypothetical protein; LOCUS_41380; phage(gi100015)	4.26e-43
29	complement(4393767..4394390)	PHAGE_Entero_HK446_NC_019714: late gene regulator Q; LOCUS_41390; phage(gi428782247)	7.8e-154
30	complement(4394387..4394566)	PHAGE_Salmon_118970_sal4_NC_030919: hypothetical protein; LOCUS_41400; phage(gi100036)	9.97e-35
31	complement(4394547..4394750)	PHAGE_Salmon_UPF_BP1_NC_047875: hypothetical protein; LOCUS_41410; phage(gi100021)	1.09e-43
32	complement(4394747..4394971)	PHAGE_Salmon_UPF_BP1_NC_047875: hypothetical protein; LOCUS_41420; phage(gi100020)	1.81e-49
33	complement(4394968..4395579)	PHAGE_Salmon_UPF_BP1_NC_047875: hypothetical protein; LOCUS_41430; phage(gi100019)	7.65e-148
34	complement(4395572..4395748)	PHAGE_Salmon_UPF_BP1_NC_047875: hypothetical protein; LOCUS_41440; phage(gi100018)	7.29e-36
35	complement(4395741..4396103)	PHAGE_Entero_UAB_Phi20_NC_031019: hypothetical protein; LOCUS_41450; phage(gi100008)	9.72e-18
36	complement(4396419..4396865)	PHAGE_Salmon_BTP1_NC_042346: recombination protein; LOCUS_41460; phage(gi100049)	8.74e-102
37	complement(4396822..4397040)	PHAGE_Escher_SH2026Stx1_NC_049919: endolysin; LOCUS_41470; phage(gi100033)	2.02e-15
38	complement(4397043..4397306)	PHAGE_Salmon_118970_sal4_NC_030919: hypothetical protein; LOCUS_41480; phage(gi100028)	1.63e-52
39	complement(4397318..4397512)	hypothetical protein; LOCUS_41490	0
40	complement(4397527..4397733)	PHAGE_Salmon_118970_sal4_NC_030919: hypothetical protein; LOCUS_41500; phage(gi100026)	7.37e-40
41	complement(4397806..4398084)	PHAGE_Entero_ES18_NC_006949: gp62; LOCUS_41510; phage(gi62362275)	2.44e-57
42	complement(4398081..4399457)	PHAGE_Entero_UAB_Phi20_NC_031019: hypothetical protein; LOCUS_41520; phage(gi100003)	0
43	complement(4399454..4400269)	PHAGE_Salmon_UPF_BP1_NC_047875: hypothetical protein; LOCUS_41530; phage(gi100010)	0
44	complement(4400443..4400721)	PHAGE_Entero_UAB_Phi20_NC_031019: hypothetical protein; LOCUS_41540; phage(gi100079)	8.88e-62
45	complement(4400828..4401013)	PHAGE_Entero_UAB_Phi20_NC_031019: hypothetical protein; LOCUS_41550; phage(gi100077)	5.99e-38
46	4401094..4401744	PHAGE_Entero_UAB_Phi20_NC_031019: hypothetical protein; LOCUS_41560; phage(gi100076)	1.44e-160
47	4402098..4402400	PHAGE_Entero_UAB_Phi20_NC_031019: hypothetical protein; LOCUS_41570; phage(gi100074)	3.26e-64
48	4402474..4403328	PHAGE_Entero_ST104_NC_005841: ORF19; LOCUS_41580; phage(gi46358666)	4.37e-108
49	4403362..4403640	PHAGE_Aeromo_pIS4_A_NC_042037: recombination protein; LOCUS_41590; phage(gi100049)	2.43e-11
50	4403640..4403813	PHAGE_Escher_vB_EcoM_Schickermooser_NC_048196: hypothetical protein; LOCUS_41600; phage(gi100205)	8.94e-18
51	4404021..4404179	PHAGE_Entero_UAB_Phi20_NC_031019: hypothetical protein; LOCUS_41610; phage(gi100065)	8.21e-23
52	4404160..4404348	PHAGE_Salmon_BTP1_NC_042346: hypothetical protein; LOCUS_41620; phage(gi100031)	1.29e-38
53	4404338..4404481	PHAGE_Salmon_BTP1_NC_042346: hypothetical protein; LOCUS_41630; phage(gi100030)	9.85e-19
54	4404478..4405185	PHAGE_Entero_UAB_Phi20_NC_031019: hypothetical protein; LOCUS_41640; phage(gi100062)	1.33e-167
55	4405185..4405469	PHAGE_Salmon_UPF_BP1_NC_047875: capsid maturation protease; LOCUS_41650; phage(gi100067)	1.06e-64
56	4405516..4405809	PHAGE_Salmon_118970_sal4_NC_030919: hypothetical protein; LOCUS_41660; phage(gi100010)	3.83e-65
57	4405820..4406413	PHAGE_Entero_UAB_Phi20_NC_031019: hypothetical protein; LOCUS_41670; phage(gi100058)	1.7e-27
58	4406410..4406721	PHAGE_Entero_Sf101_NC_027398: hypothetical protein; LOCUS_41680; phage(gi849122284)	1.41e-63
59	4406714..4406968	PHAGE_Entero_EcP1_NC_019485: hypothetical protein; LOCUS_41690; phage(gi418489320)	1.68e-19
60	4406955..4407446	PHAGE_Entero_DE3_NC_042057: hypothetical protein; LOCUS_41700; phage(gi100008)	1.53e-60
61	4407448..4407912	PHAGE_Escher_PA28_NC_041935: hypothetical protein; LOCUS_41710; phage(gi100014)	3.25e-104
62	4407914..4408123	PHAGE_Escher_PA28_NC_041935: hypothetical protein; LOCUS_41720; phage(gi100013)	5.14e-41
63	4408120..4408752	PHAGE_Salmon_UPF_BP1_NC_047875: hypothetical protein; LOCUS_41730; phage(gi100059)	1.41e-27
64	4408749..4409087	PHAGE_Entero_UAB_Phi20_NC_031019: minor tail protein; LOCUS_41740; phage(gi100055)	1.45e-45
65	4409184..4409363	PHAGE_Entero_UAB_Phi20_NC_031019: tail tip protein; LOCUS_41750; phage(gi100054)	1.48e-36
66	4409464..4410099	PHAGE_Entero_UAB_Phi20_NC_031019: tail assembly protein; LOCUS_41760; phage(gi100053)	1.06e-138
67	4410329..4411492	PHAGE_Salmon_118970_sal4_NC_030919: hypothetical protein; LOCUS_41770; phage(gi100004)	0
68	4411507..4411552	attR	0
69	4424378..4424389	attR	0
