# Supplementary material for: Genome analysis and virulence gene expression profile of a multi drug resistant Salmonella enterica serovar Typhimurium ms202
Source: Gut Pathog. 2022 Jun 28;14:28. doi: 10.1186/s13099-022-00498-w (PMC9237969; doi:10.1186/s13099-022-00498-w)
Supplement: Supplementary file 7 — Additional file 7: Table S7. The whole-genome annotation for virulent genes for S. enterica Typhimurium ms202. Genome – Salmonella enterica subsp. enterica serovar Typhimurium ms202; Genome ID - 90371.4806, Accession - 90371.4806.con.0001, Annotation – PATRIC, Feature Type – CDS. [file 13099_2022_498_MOESM7_ESM.xlsx]

## Sheet: Virulence Factors
PATRIC ID	Feature ID	Start	End	Length	Strand	PATRIC genus-specific families (PLfams)	PATRIC cross-genus families (PGfams)	AA Length	Product	GO
fig|90371.4806.peg.1127	PATRIC.90371.4806.90371.4806.con.0001.CDS.1144757.1145476.fwd	1144757	1145476	720	+	PLF_590_00002604	PGF_00414228	239	Two-component system response regulator OmpR
fig|90371.4806.peg.1174	PATRIC.90371.4806.90371.4806.con.0001.CDS.1198018.1198608.fwd	1198018	1198608	591	+	PLF_590_00003547	PGF_07700065	196	FKBP-type peptidyl-prolyl cis-trans isomerase SlyD (EC 5.2.1.8)	GO:0003755|peptidyl-prolyl cis-trans isomerase activity
fig|90371.4806.peg.1288	PATRIC.90371.4806.90371.4806.con.0001.CDS.1290243.1290881.fwd	1290243	1290881	639	+	PLF_590_00002212	PGF_00054301	212	Stringent starvation protein A
fig|90371.4806.peg.1387	PATRIC.90371.4806.90371.4806.con.0001.CDS.1386993.1389287.fwd	1386993	1389287	2295	+	PLF_590_00000240	PGF_00400495	764	2-ketobutyrate formate-lyase (EC 2.3.1.-) @ Pyruvate formate-lyase (EC 2.3.1.54)	GO:0004147|dihydrolipoamide branched chain acyltransferase activity;GO:0004147|sterol O-acyltransferase activity;GO:0004147|N-acetyltransferase activity;GO:0004147|O-acyltransferase activity;GO:0004147|palmitoleoyl [acyl-carrier-protein]-dependent acyltransferase activity;GO:0004147|carnitine O-acyltransferase activity;GO:0004147|acetyltransferase activity;GO:0004147|C-acyltransferase activity;GO…
fig|90371.4806.peg.151	PATRIC.90371.4806.90371.4806.con.0001.CDS.140540.140848.rev	140540	140848	309	-	PLF_590_00002197	PGF_00046622	102	RNA-binding protein Hfq
fig|90371.4806.peg.1471	PATRIC.90371.4806.90371.4806.con.0001.CDS.1462464.1464260.rev	1462464	1464260	1797	-	PLF_590_00000266	PGF_00040315	598	Putative arylsulfate sulfotransferase (EC 2.8.2.22)	GO:0047686|arylsulfate sulfotransferase activity
fig|90371.4806.peg.1547	PATRIC.90371.4806.90371.4806.con.0001.CDS.1535280.1536581.fwd	1535280	1536581	1302	+	PLF_590_00000505	PGF_00042795	433	Putative oxidoreductase
fig|90371.4806.peg.21	PATRIC.90371.4806.90371.4806.con.0001.CDS.15632.16162.rev	15632	16162	531	-	PLF_590_00001775	PGF_07176000	176	Gluconokinase (EC 2.7.1.12)	GO:0046316|gluconokinase activity
fig|90371.4806.peg.1598	PATRIC.90371.4806.90371.4806.con.0001.CDS.1572604.1574580.fwd	1572604	1574580	1977	+	PLF_590_00000315	PGF_00404019	658	Biosynthetic arginine decarboxylase (EC 4.1.1.19)	GO:0008792|arginine decarboxylase activity
fig|90371.4806.peg.1609	PATRIC.90371.4806.90371.4806.con.0001.CDS.1585097.1587088.fwd	1585097	1587088	1992	+	PLF_590_00000572	PGF_01136362	663	Transketolase (EC 2.2.1.1)	GO:0004802|transketolase activity
fig|90371.4806.peg.1673	PATRIC.90371.4806.90371.4806.con.0001.CDS.1642385.1643221.fwd	1642385	1643221	837	+	PLF_590_00000347	PGF_00423470	278	4-deoxy-L-threo-5-hexosulose-uronate ketol-isomerase (EC 5.3.1.17)	GO:0008697|4-deoxy-L-threo-5-hexosulose-uronate ketol-isomerase activity
fig|90371.4806.peg.1700	PATRIC.90371.4806.90371.4806.con.0001.CDS.1675502.1677337.fwd	1675502	1677337	1836	+	PLF_590_00000965	PGF_00767262	611	Exodeoxyribonuclease V alpha chain (EC 3.1.11.5)	GO:0008854|exodeoxyribonuclease V activity
fig|90371.4806.peg.1783	PATRIC.90371.4806.90371.4806.con.0001.CDS.1760880.1761872.fwd	1760880	1761872	993	+	PLF_590_00000207	PGF_00046348	330	RNA polymerase sigma factor RpoS
fig|90371.4806.peg.201	PATRIC.90371.4806.90371.4806.con.0001.CDS.190044.190796.fwd	190044	190796	753	+	PLF_590_00003659	PGF_06833838	250	putative membrane-associated phospholipid phosphatase, PAP2 superfamily
fig|90371.4806.peg.1941	PATRIC.90371.4806.90371.4806.con.0001.CDS.1912088.1913203.rev	1912088	1913203	1116	-	PLF_590_00001145	PGF_00009852	371	Glycosyltransferase IroB
fig|90371.4806.peg.2076	PATRIC.90371.4806.90371.4806.con.0001.CDS.2045046.2047619.fwd	2045046	2047619	2574	+	PLF_590_00000250	PGF_00529632	857	Chaperone protein ClpB (ATP-dependent unfoldase)
fig|90371.4806.peg.2085	PATRIC.90371.4806.90371.4806.con.0001.CDS.2057402.2057821.rev	2057402	2057821	420	-	PLF_590_00002332	PGF_02317534	139	Thioredoxin 2
fig|90371.4806.peg.2109	PATRIC.90371.4806.90371.4806.con.0001.CDS.2079547.2080395.rev	2079547	2080395	849	-	PLF_590_00001005	PGF_00064571	282	Uncharacterized HTH-type transcriptional regulator YfhH
fig|90371.4806.peg.2124	PATRIC.90371.4806.90371.4806.con.0001.CDS.2098116.2099447.rev	2098116	2099447	1332	-	PLF_590_00000421	PGF_00018018	443	Lysine/cadaverine antiporter membrane protein CadB
fig|90371.4806.peg.2189	PATRIC.90371.4806.90371.4806.con.0001.CDS.2177521.2179587.rev	2177521	2179587	2067	-	PLF_590_00000921	PGF_05195470	688	Polyphosphate kinase (EC 2.7.4.1)	GO:0008976|polyphosphate kinase activity
fig|90371.4806.peg.2309	PATRIC.90371.4806.90371.4806.con.0001.CDS.2301660.2302745.fwd	2301660	2302745	1086	+	PLF_590_00000618	PGF_00417840	361	Chorismate synthase (EC 4.2.3.5)	GO:0004107|chorismate synthase activity
fig|90371.4806.peg.2374	PATRIC.90371.4806.90371.4806.con.0001.CDS.2362272.2364998.fwd	2362272	2364998	2727	+	PLF_590_00000334	PGF_07276470	908	NADH-ubiquinone oxidoreductase chain G (EC 1.6.5.3)	GO:0008137|NADH dehydrogenase (ubiquinone) activity
fig|90371.4806.peg.2506	PATRIC.90371.4806.90371.4806.con.0001.CDS.2509354.2510874.fwd	2509354	2510874	1521	+	PLF_590_00000101	PGF_00007128	506	Galactose/methyl galactoside ABC transporter, ATP-binding protein MglA (EC 3.6.3.17)	GO:0015407|monosaccharide-transporting ATPase activity
fig|90371.4806.peg.2508	PATRIC.90371.4806.90371.4806.con.0001.CDS.2511975.2513210.rev	2511975	2513210	1236	-	PLF_590_00000111	PGF_00024414	411	NAD-dependent dihydropyrimidine dehydrogenase subunit PreA (EC 1.3.1.1)	GO:0004159|dihydrouracil dehydrogenase (NAD+) activity
fig|90371.4806.peg.258	PATRIC.90371.4806.90371.4806.con.0001.CDS.251786.252109.fwd	251786	252109	324	+	PLF_590_00002198	PGF_00047358	107	DNA-binding transcriptional dual regulator SoxS
fig|90371.4806.peg.2530	PATRIC.90371.4806.90371.4806.con.0001.CDS.2532369.2534666.fwd	2532369	2534666	2298	+	PLF_590_00000310	PGF_03096126	765	Periplasmic beta-glucosidase (EC 3.2.1.21)	GO:0008422|beta-glucosidase activity
fig|90371.4806.peg.2547	PATRIC.90371.4806.90371.4806.con.0001.CDS.2549495.2551984.fwd	2549495	2551984	2490	+	PLF_590_00010424	PGF_00028442	829	Outer membrane usher protein YehB
fig|90371.4806.peg.2548	PATRIC.90371.4806.90371.4806.con.0001.CDS.2552000.2553007.fwd	2552000	2553007	1008	+	PLF_590_00004396	PGF_00064712	335	Uncharacterized fimbrial-like protein YehA
fig|90371.4806.peg.262	PATRIC.90371.4806.90371.4806.con.0001.CDS.256927.273612.rev	256927	273612	16686	-	PLF_590_00000037	PGF_07054070	5561	Large repetitive protein
fig|90371.4806.peg.2602	PATRIC.90371.4806.90371.4806.con.0001.CDS.2608497.2609243.fwd	2608497	2609243	747	+	PLF_590_00001365	PGF_03007781	248	Colanic acid biosynthesis glycosyl transferase WcaE
fig|90371.4806.peg.2609	PATRIC.90371.4806.90371.4806.con.0001.CDS.2615172.2616542.fwd	2615172	2616542	1371	+	PLF_590_00000042	PGF_03106337	456	Phosphomannomutase (EC 5.4.2.8) => Colanic acid	GO:0004615|phosphomannomutase activity
fig|90371.4806.peg.2615	PATRIC.90371.4806.90371.4806.con.0001.CDS.2623712.2624605.fwd	2623712	2624605	894	+	PLF_590_00000877	PGF_00064393	297	UTP--glucose-1-phosphate uridylyltransferase (EC 2.7.7.9)	GO:0003983|UTP:glucose-1-phosphate uridylyltransferase activity
fig|90371.4806.peg.2616	PATRIC.90371.4806.90371.4806.con.0001.CDS.2624982.2626067.fwd	2624982	2626067	1086	+	PLF_590_00003968	PGF_03056683	361	dTDP-glucose 4,6-dehydratase (EC 4.2.1.46)	GO:0008460|dTDP-glucose 4,6-dehydratase activity
fig|90371.4806.peg.2617	PATRIC.90371.4806.90371.4806.con.0001.CDS.2626067.2626966.fwd	2626067	2626966	900	+	PLF_590_00004048	PGF_00571237	299	dTDP-4-dehydrorhamnose reductase (EC 1.1.1.133)	GO:0008831|dTDP-4-dehydrorhamnose reductase activity
fig|90371.4806.peg.2618	PATRIC.90371.4806.90371.4806.con.0001.CDS.2627014.2627892.fwd	2627014	2627892	879	+	PLF_590_00004047	PGF_08108653	292	Glucose-1-phosphate thymidylyltransferase (EC 2.7.7.24)	GO:0008879|glucose-1-phosphate thymidylyltransferase activity
fig|90371.4806.peg.2619	PATRIC.90371.4806.90371.4806.con.0001.CDS.2627896.2628444.fwd	2627896	2628444	549	+	PLF_590_00004139	PGF_07115887	182	dTDP-4-dehydrorhamnose 3,5-epimerase (EC 5.1.3.13)	GO:0008830|dTDP-4-dehydrorhamnose 3,5-epimerase activity
fig|90371.4806.peg.2620	PATRIC.90371.4806.90371.4806.con.0001.CDS.2628450.2629424.fwd	2628450	2629424	975	+	PLF_590_00004057	PGF_04641239	324	CDP-6-deoxy-delta-3,4-glucoseen reductase-like
fig|90371.4806.peg.2628	PATRIC.90371.4806.90371.4806.con.0001.CDS.2637325.2638269.fwd	2637325	2638269	945	+	PLF_590_00010342	PGF_03303586	314	O antigen biosynthesis rhamnosyltransferase RfbN
fig|90371.4806.peg.2629	PATRIC.90371.4806.90371.4806.con.0001.CDS.2638270.2639709.fwd	2638270	2639709	1440	+	PLF_590_00004063	PGF_09170204	479	Mannose-1-phosphate guanylyltransferase (EC 2.7.7.13) / Mannose-6-phosphate isomerase (EC 5.3.1.8)	GO:0004475|mannose-1-phosphate guanylyltransferase activity;GO:0004476|mannose-6-phosphate isomerase activity
fig|90371.4806.peg.2630	PATRIC.90371.4806.90371.4806.con.0001.CDS.2639696.2641129.fwd	2639696	2641129	1434	+	PLF_590_00004067	PGF_00033814	477	Phosphomannomutase (EC 5.4.2.8)	GO:0004615|phosphomannomutase activity
fig|90371.4806.peg.2631	PATRIC.90371.4806.90371.4806.con.0001.CDS.2641201.2642631.fwd	2641201	2642631	1431	+	PLF_590_00004036	PGF_08794816	476	Undecaprenyl-phosphate galactosephosphotransferase (EC 2.7.8.6)	GO:0047360|undecaprenyl-phosphate galactose phosphotransferase activity
fig|90371.4806.peg.2633	PATRIC.90371.4806.90371.4806.con.0001.CDS.2644437.2645603.fwd	2644437	2645603	1167	+	PLF_590_00001514	PGF_10410292	388	UDP-glucose 6-dehydrogenase (EC 1.1.1.22)	GO:0003979|UDP-glucose 6-dehydrogenase activity
fig|90371.4806.peg.2648	PATRIC.90371.4806.90371.4806.con.0001.CDS.2659665.2662013.rev	2659665	2662013	2349	-	PLF_590_00000044	PGF_03308248	782	E3 ubiquitin-protein ligase SopA
fig|90371.4806.peg.263	PATRIC.90371.4806.90371.4806.con.0001.CDS.273629.274906.rev	273629	274906	1278	-	PLF_590_00000225	PGF_03302520	425	Putative type-I secretion protein
fig|90371.4806.peg.2766	PATRIC.90371.4806.90371.4806.con.0001.CDS.2765255.2766052.rev	2765255	2766052	798	-	PLF_590_00001942	PGF_00037928	265	Protein MtfA
fig|90371.4806.peg.2792	PATRIC.90371.4806.90371.4806.con.0001.CDS.2786885.2787154.rev	2786885	2787154	270	-	PLF_590_00002542	PGF_07525202	89	Flagellar biosynthesis protein FliQ
fig|90371.4806.peg.2815	PATRIC.90371.4806.90371.4806.con.0001.CDS.2804079.2805596.fwd	2804079	2805596	1518	+	PLF_590_00024350	PGF_04066041	505	Flagellin FliC
fig|90371.4806.peg.2880	PATRIC.90371.4806.90371.4806.con.0001.CDS.2863570.2864355.rev	2863570	2864355	786	-	PLF_590_00003105	PGF_04150742	261	Zinc ABC transporter, permease protein ZnuB
fig|90371.4806.peg.2881	PATRIC.90371.4806.90371.4806.con.0001.CDS.2864352.2865107.rev	2864352	2865107	756	-	PLF_590_00001108	PGF_08228852	251	Zinc ABC transporter, ATP-binding protein ZnuC
fig|90371.4806.peg.2943	PATRIC.90371.4806.90371.4806.con.0001.CDS.2912819.2913028.fwd	2912819	2913028	210	+	PLF_590_00002977	PGF_01542417	69	Cold shock protein of CSP family => CspC (naming convention as in E.coli)
fig|90371.4806.peg.2961	PATRIC.90371.4806.90371.4806.con.0001.CDS.2931606.2933357.fwd	2931606	2933357	1752	+	PLF_590_00000914	PGF_00734739	583	Long-chain-fatty-acid--CoA ligase (EC 6.2.1.3)	GO:0004467|long-chain fatty acid-CoA ligase activity
fig|90371.4806.peg.2972	PATRIC.90371.4806.90371.4806.con.0001.CDS.2939534.2940064.rev	2939534	2940064	531	-	PLF_590_00001936	PGF_07549903	176	Periplasmic thiol:disulfide oxidoreductase DsbB, required for DsbA reoxidation
fig|90371.4806.peg.3000	PATRIC.90371.4806.90371.4806.con.0001.CDS.2967858.2968949.rev	2967858	2968949	1092	-	PLF_590_00001654	PGF_00007012	363	GTP-binding and nucleic acid-binding protein YchF
fig|90371.4806.peg.3057	PATRIC.90371.4806.90371.4806.con.0001.CDS.3024661.3025164.rev	3024661	3025164	504	-	PLF_590_00003472	PGF_04807308	167	Stress response diiron-containing protein YciF
fig|90371.4806.peg.3060	PATRIC.90371.4806.90371.4806.con.0001.CDS.3026722.3027915.rev	3026722	3027915	1194	-	PLF_590_00001098	PGF_00062027	397	Tryptophan synthase beta chain (EC 4.2.1.20)	GO:0004834|tryptophan synthase activity
fig|90371.4806.peg.3151	PATRIC.90371.4806.90371.4806.con.0001.CDS.3119883.3123803.fwd	3119883	3123803	3921	+	PLF_590_00000093	PGF_08152874	1306	ATP-dependent helicase HrpA
fig|90371.4806.peg.3199	PATRIC.90371.4806.90371.4806.con.0001.CDS.3169115.3169885.fwd	3169115	3169885	771	+	PLF_590_00002002	PGF_09220422	256	D-alanyl-D-alanine dipeptidase (EC 3.4.13.22)
fig|90371.4806.peg.3389	PATRIC.90371.4806.90371.4806.con.0001.CDS.3361755.3362534.rev	3361755	3362534	780	-	PLF_590_00003093	PGF_00063553	259	Type III secretion inner membrane protein (YscT,HrcT,SpaR,EscT,EpaR1,homologous to flagellar export components)
fig|90371.4806.peg.3390	PATRIC.90371.4806.90371.4806.con.0001.CDS.3362535.3362801.rev	3362535	3362801	267	-	PLF_590_00007392	PGF_04479290	88	Type III secretion inner membrane protein (YscS,homologous to flagellar export components)
fig|90371.4806.peg.3393	PATRIC.90371.4806.90371.4806.con.0001.CDS.3364462.3364836.rev	3364462	3364836	375	-	PLF_590_00003291	PGF_03307854	124	Type III secretion protein (YscP)
fig|90371.4806.peg.3395	PATRIC.90371.4806.90371.4806.con.0001.CDS.3365197.3366498.rev	3365197	3366498	1302	-	PLF_590_00001100	PGF_00063488	433	Type III secretion cytoplasmic ATP synthase (EC 3.6.3.14, YscN,SpaL,MxiB,HrcN,EscN)
fig|90371.4806.peg.3398	PATRIC.90371.4806.90371.4806.con.0001.CDS.3368944.3369936.rev	3368944	3369936	993	-	PLF_590_00000311	PGF_00063500	330	Type III secretion cytoplasmic protein (YscL)
fig|90371.4806.peg.3399	PATRIC.90371.4806.90371.4806.con.0001.CDS.3369926.3370600.rev	3369926	3370600	675	-	PLF_590_00002481	PGF_03304524	224	Type III secretion protein SsaK
fig|90371.4806.peg.3405	PATRIC.90371.4806.90371.4806.con.0001.CDS.3372436.3372651.rev	3372436	3372651	216	-	PLF_590_00002890	PGF_00063597	71	Type III secretion protein SsaG
fig|90371.4806.peg.3413	PATRIC.90371.4806.90371.4806.con.0001.CDS.3377664.3378254.rev	3377664	3378254	591	-	PLF_590_00001840	PGF_00063505	196	Type III secretion effector SseB
fig|90371.4806.peg.3414	PATRIC.90371.4806.90371.4806.con.0001.CDS.3378261.3378584.rev	3378261	3378584	324	-	PLF_590_00004695	PGF_03308351	107	Secretion system effector SseA
fig|90371.4806.peg.3416	PATRIC.90371.4806.90371.4806.con.0001.CDS.3379100.3380311.rev	3379100	3380311	1212	-	PLF_590_00001189	PGF_03297087	403	Type III secretion protein SsaD
fig|90371.4806.peg.3419	PATRIC.90371.4806.90371.4806.con.0001.CDS.3382589.3385351.fwd	3382589	3385351	2763	+	PLF_590_00000055	PGF_00050282	920	Secretion system regulator: Sensor component (EC 2.7.3.-) (EC 2.7.1.40)	GO:0000155|phosphorelay sensor kinase activity;GO:0000155|histone arginine kinase activity;GO:0004743|pyruvate kinase activity
fig|90371.4806.peg.3469	PATRIC.90371.4806.90371.4806.con.0001.CDS.3439704.3440168.rev	3439704	3440168	465	-	PLF_590_00002444	PGF_00037052	154	Probable endopeptidase NlpC
fig|90371.4806.peg.3481	PATRIC.90371.4806.90371.4806.con.0001.CDS.3450884.3452107.fwd	3450884	3452107	1224	+	PLF_590_00004271	PGF_00026718	407	O-antigen polymerase
fig|90371.4806.peg.3496	PATRIC.90371.4806.90371.4806.con.0001.CDS.3465731.3467086.rev	3465731	3467086	1356	-	PLF_590_00000202	PGF_00023598	451	N,N'-diacetylchitobiose-specific 6-phospho-beta-glucosidase (EC 3.2.1.86)	GO:0008706|6-phospho-beta-glucosidase activity
fig|90371.4806.peg.3500	PATRIC.90371.4806.90371.4806.con.0001.CDS.3469903.3470223.rev	3469903	3470223	321	-	PLF_590_00003149	PGF_00029532	106	PTS system, N,N'-diacetylchitobiose-specific IIB component (EC 2.7.1.196)
fig|90371.4806.peg.3574	PATRIC.90371.4806.90371.4806.con.0001.CDS.3530771.3531034.fwd	3530771	3531034	264	+	PLF_590_00004860	PGF_03308439	87	Putative outer membrane virulence protein PhoP
fig|90371.4806.peg.3591	PATRIC.90371.4806.90371.4806.con.0001.CDS.3543529.3544203.fwd	3543529	3544203	675	+	PLF_590_00001836	PGF_07654159	224	Transcriptional regulatory protein PhoP
fig|90371.4806.peg.3599	PATRIC.90371.4806.90371.4806.con.0001.CDS.3552038.3553048.fwd	3552038	3553048	1011	+	PLF_590_00000339	PGF_03307861	336	SifA protein
fig|90371.4806.peg.353	PATRIC.90371.4806.90371.4806.con.0001.CDS.355963.356892.rev	355963	356892	930	-	PLF_590_00003061	PGF_00012336	309	Homoserine O-succinyltransferase (EC 2.3.1.46)	GO:0008899|homoserine O-succinyltransferase activity
fig|90371.4806.peg.356	PATRIC.90371.4806.90371.4806.con.0001.CDS.359752.361041.fwd	359752	361041	1290	+	PLF_590_00003153	PGF_07750515	429	Phosphoribosylamine--glycine ligase (EC 6.3.4.13)	GO:0004637|phosphoribosylamine-glycine ligase activity
fig|90371.4806.peg.3665	PATRIC.90371.4806.90371.4806.con.0001.CDS.3615337.3616455.fwd	3615337	3616455	1119	+	PLF_590_00002422	PGF_00024222	372	N-methyl-L-tryptophan oxidase, SolA
fig|90371.4806.peg.3685	PATRIC.90371.4806.90371.4806.con.0001.CDS.3632488.3633138.fwd	3632488	3633138	651	+	PLF_590_00001961	PGF_00058508	216	Transcriptional regulator CsgD for 2nd curli operon
fig|90371.4806.peg.3687	PATRIC.90371.4806.90371.4806.con.0001.CDS.3633565.3633981.fwd	3633565	3633981	417	+	PLF_590_00001881	PGF_00419810	138	Curli production assembly/transport component CsgF
fig|90371.4806.peg.3730	PATRIC.90371.4806.90371.4806.con.0001.CDS.3672011.3673375.fwd	3672011	3673375	1365	+	PLF_590_00000607	PGF_00045469	454	Putative two component system histidine kinase YedV
fig|90371.4806.peg.3731	PATRIC.90371.4806.90371.4806.con.0001.CDS.3673454.3675016.fwd	3673454	3675016	1563	+	PLF_590_00000297	PGF_00040648	520	Putative dipeptidase
fig|90371.4806.peg.3735	PATRIC.90371.4806.90371.4806.con.0001.CDS.3677441.3677782.fwd	3677441	3677782	342	+	PLF_590_00003137	PGF_03307841	113	Invasion gene E protein (Pathogenicity island encoded protein: homologous to ipgE of Shigella)
fig|90371.4806.peg.3737	PATRIC.90371.4806.90371.4806.con.0001.CDS.3678764.3679639.fwd	3678764	3679639	876	+	PLF_590_00003580	PGF_10538468	291	Pentapeptide repeat family protein
fig|90371.4806.peg.3738	PATRIC.90371.4806.90371.4806.con.0001.CDS.3679862.3680542.fwd	3679862	3680542	681	+	PLF_590_00003214	PGF_08225224	226	hypothetical protein
fig|90371.4806.peg.3755	PATRIC.90371.4806.90371.4806.con.0001.CDS.3694014.3695129.fwd	3694014	3695129	1116	+	PLF_590_00002044	PGF_08447327	371	Outer membrane protein A precursor
fig|90371.4806.peg.3772	PATRIC.90371.4806.90371.4806.con.0001.CDS.3715182.3716396.rev	3715182	3716396	1215	-	PLF_590_00003730	PGF_00423101	404	Diaminopropionate ammonia-lyase (EC 4.3.1.15)	GO:0008838|diaminopropionate ammonia-lyase activity
fig|90371.4806.peg.3803	PATRIC.90371.4806.90371.4806.con.0001.CDS.3751965.3752822.fwd	3751965	3752822	858	+	PLF_590_00001048	PGF_00006186	285	Formate efflux transporter FocA
fig|90371.4806.peg.3804	PATRIC.90371.4806.90371.4806.con.0001.CDS.3752882.3755164.fwd	3752882	3755164	2283	+	PLF_590_00000298	PGF_06513690	760	Pyruvate formate-lyase (EC 2.3.1.54)	GO:0008861|formate C-acetyltransferase activity
fig|90371.4806.peg.3805	PATRIC.90371.4806.90371.4806.con.0001.CDS.3755237.3756196.rev	3755237	3756196	960	-	PLF_590_00003842	PGF_00398646	319	hypothetical protein
fig|90371.4806.peg.3807	PATRIC.90371.4806.90371.4806.con.0001.CDS.3756782.3757579.fwd	3756782	3757579	798	+	PLF_590_00001817	PGF_08333365	265	Pyruvate formate-lyase activating enzyme (EC 1.97.1.4)	GO:0043365|[formate-C-acetyltransferase]-activating enzyme activity
fig|90371.4806.peg.3933	PATRIC.90371.4806.90371.4806.con.0001.CDS.3887162.3887683.rev	3887162	3887683	522	-	PLF_590_00002620	PGF_03305872	173	Integral membrane protein
fig|90371.4806.peg.3964	PATRIC.90371.4806.90371.4806.con.0001.CDS.3920511.3921527.fwd	3920511	3921527	1017	+	PLF_590_00024481	PGF_01033123	338	UDP-glucose 4-epimerase (EC 5.1.3.2)	GO:0003978|UDP-glucose 4-epimerase activity
fig|90371.4806.peg.4063	PATRIC.90371.4806.90371.4806.con.0001.CDS.4024214.4025893.fwd	4024214	4025893	1680	+	PLF_590_00003851	PGF_07754590	559	Chaperone protein HscC
fig|90371.4806.peg.4095	PATRIC.90371.4806.90371.4806.con.0001.CDS.4055279.4055488.rev	4055279	4055488	210	-	PLF_590_00002833	PGF_03074671	69	Cold shock protein of CSP family => CspE (naming convention as in E.coli)
fig|90371.4806.peg.4098	PATRIC.90371.4806.90371.4806.con.0001.CDS.4058066.4058746.rev	4058066	4058746	681	-	PLF_590_00003639	PGF_00060204	226	Tricarboxylate transport transcriptional regulator TctD => Citrate response regulator CitB
fig|90371.4806.peg.4102	PATRIC.90371.4806.90371.4806.con.0001.CDS.4060762.4061838.fwd	4060762	4061838	1077	+	PLF_590_00001734	PGF_00067742	358	[Citrate [pro-3S]-lyase] ligase (EC 6.2.1.22)	GO:0008771|[citrate (pro-3S)-lyase] ligase activity
fig|90371.4806.peg.4126	PATRIC.90371.4806.90371.4806.con.0001.CDS.4085026.4087131.rev	4085026	4087131	2106	-	PLF_590_00000273	PGF_00416506	701	Carbon starvation protein A
fig|90371.4806.peg.4141	PATRIC.90371.4806.90371.4806.con.0001.CDS.4104593.4106848.fwd	4104593	4106848	2256	+	PLF_590_00000927	PGF_00057226	751	TonB-dependent receptor; Outer membrane receptor for ferric enterobactin and colicins B, D
fig|90371.4806.peg.4149	PATRIC.90371.4806.90371.4806.con.0001.CDS.4110727.4111380.fwd	4110727	4111380	654	+	PLF_590_00002302	PGF_00028947	217	Oxygen-insensitive NAD(P)H nitroreductase (EC 1.-.-.-) / Dihydropteridine reductase (EC 1.5.1.34)	GO:0008748|N-ethylmaleimide reductase activity;GO:0008748|reduced coenzyme F420 dehydrogenase activity;GO:0008748|sulfur oxygenase reductase activity;GO:0008748|malolactic enzyme activity;GO:0008748|NADPH:sulfur oxidoreductase activity;GO:0008748|epoxyqueuosine reductase activity;GO:0004155|6,7-dihydropteridine reductase activity
fig|90371.4806.peg.4171	PATRIC.90371.4806.90371.4806.con.0001.CDS.4128637.4129359.fwd	4128637	4129359	723	+	PLF_590_00001183	PGF_00058778	240	Transcriptional regulator of fimbriae expression FimY
fig|90371.4806.peg.4175	PATRIC.90371.4806.90371.4806.con.0001.CDS.4132191.4134803.rev	4132191	4134803	2613	-	PLF_590_00000532	PGF_00028441	870	Outer membrane usher protein SfmD
fig|90371.4806.peg.4194	PATRIC.90371.4806.90371.4806.con.0001.CDS.4149806.4150855.fwd	4149806	4150855	1050	+	PLF_590_00003723	PGF_08147211	349	Ureidoglycolate dehydrogenase (EC 1.1.1.154)	GO:0009040|ureidoglycolate dehydrogenase activity
fig|90371.4806.peg.4203	PATRIC.90371.4806.90371.4806.con.0001.CDS.4160798.4161574.rev	4160798	4161574	777	-	PLF_590_00003831	PGF_10319574	258	Hydroxypyruvate isomerase (EC 5.3.1.22)	GO:0008903|hydroxypyruvate isomerase activity
fig|90371.4806.peg.4249	PATRIC.90371.4806.90371.4806.con.0001.CDS.4212063.4212437.fwd	4212063	4212437	375	+	PLF_590_00002851	PGF_00011644	124	Hha toxicity modulator TomB
fig|90371.4806.peg.4273	PATRIC.90371.4806.90371.4806.con.0001.CDS.4232920.4235274.rev	4232920	4235274	2355	-	PLF_590_00000136	PGF_04438983	784	ATP-dependent protease La (EC 3.4.21.53) Type I
fig|90371.4806.peg.4275	PATRIC.90371.4806.90371.4806.con.0001.CDS.4236983.4237714.rev	4236983	4237714	732	-	PLF_590_00001283	PGF_00285620	243	ATP-dependent Clp protease proteolytic subunit ClpP (EC 3.4.21.92)
fig|90371.4806.peg.4283	PATRIC.90371.4806.90371.4806.con.0001.CDS.4243636.4245627.fwd	4243636	4245627	1992	+	PLF_590_00000349	PGF_08301315	663	Cytochrome O ubiquinol oxidase subunit I (EC 1.10.3.-)	GO:0008827|cytochrome o ubiquinol oxidase activity;GO:0008827|cytochrome bo3 ubiquinol oxidase activity
fig|90371.4806.peg.4330	PATRIC.90371.4806.90371.4806.con.0001.CDS.4288946.4290148.fwd	4288946	4290148	1203	+	PLF_590_00001046	PGF_09155108	400	Exonuclease SbcD
fig|90371.4806.peg.4350	PATRIC.90371.4806.90371.4806.con.0001.CDS.4307948.4309168.rev	4307948	4309168	1221	-	PLF_590_00000995	PGF_00050078	406	SbmA protein
fig|90371.4806.peg.4354	PATRIC.90371.4806.90371.4806.con.0001.CDS.4314114.4314398.rev	4314114	4314398	285	-	PLF_590_00000657	PGF_03351226	94	Uncharacterized protein YaiT
fig|90371.4806.peg.4394	PATRIC.90371.4806.90371.4806.con.0001.CDS.4355981.4358542.fwd	4355981	4358542	2562	+	PLF_590_00000292	PGF_00002971	853	FIG031703: Fimbriae usher protein StbC
fig|90371.4806.peg.4395	PATRIC.90371.4806.90371.4806.con.0001.CDS.4358547.4359872.fwd	4358547	4359872	1326	+	PLF_590_00005040	PGF_03847009	441	Putative exported protein precursor
fig|90371.4806.peg.4483	PATRIC.90371.4806.90371.4806.con.0001.CDS.4421529.4422584.rev	4421529	4422584	1056	-	PLF_590_00001890	PGF_03787622	351	DNA polymerase IV (EC 2.7.7.7)	GO:0003887|DNA-directed DNA polymerase activity
fig|90371.4806.peg.4486	PATRIC.90371.4806.90371.4806.con.0001.CDS.4424525.4425103.rev	4424525	4425103	579	-	PLF_590_00001889	PGF_04760055	192	D-sedoheptulose 7-phosphate isomerase (EC 5.3.1.28)
fig|90371.4806.peg.438	PATRIC.90371.4806.90371.4806.con.0001.CDS.449590.450465.rev	449590	450465	876	-	PLF_590_00003641	PGF_00068430	291	3-hydroxy-5-phosphonooxypentane-2,4-dione thiolase (EC 2.3.1.245)
fig|90371.4806.peg.4573	PATRIC.90371.4806.90371.4806.con.0001.CDS.4505111.4506538.rev	4505111	4506538	1428	-	PLF_590_00002656	PGF_10052038	475	HtrA protease/chaperone protein
fig|90371.4806.peg.4574	PATRIC.90371.4806.90371.4806.con.0001.CDS.4506668.4508227.rev	4506668	4508227	1560	-	PLF_590_00000897	PGF_10089955	519	Deoxyguanosinetriphosphate triphosphohydrolase (EC 3.1.5.1), subgroup 1	GO:0008832|dGTPase activity
fig|90371.4806.peg.4689	PATRIC.90371.4806.90371.4806.con.0001.CDS.4622744.4623688.rev	4622744	4623688	945	-	PLF_590_00001154	PGF_00017790	314	LysR family transcriptional activator LeuO
fig|90371.4806.peg.4744	PATRIC.90371.4806.90371.4806.con.0001.CDS.4679745.4682972.rev	4679745	4682972	3228	-	PLF_590_00000304	PGF_00416410	1075	Carbamoyl-phosphate synthase large chain (EC 6.3.5.5)	GO:0004088|carbamoyl-phosphate synthase (glutamine-hydrolyzing) activity
fig|90371.4806.peg.4745	PATRIC.90371.4806.90371.4806.con.0001.CDS.4682991.4684139.rev	4682991	4684139	1149	-	PLF_590_00001994	PGF_07015581	382	Carbamoyl-phosphate synthase small chain (EC 6.3.5.5)	GO:0004088|carbamoyl-phosphate synthase (glutamine-hydrolyzing) activity
fig|90371.4806.peg.4823	PATRIC.90371.4806.90371.4806.con.0001.CDS.4765081.4765626.fwd	4765081	4765626	546	+	PLF_590_00002317	PGF_03303031	181	Putative fimbrial subunit STM4595
fig|90371.4806.peg.499	PATRIC.90371.4806.90371.4806.con.0001.CDS.499501.500199.fwd	499501	500199	699	+	PLF_590_00001545	PGF_03333815	232	Copper-sensing two-component system response regulator CpxR
fig|90371.4806.peg.643	PATRIC.90371.4806.90371.4806.con.0001.CDS.636532.637662.rev	636532	637662	1131	-	PLF_590_00001975	PGF_00070457	376	dTDP-4-amino-4,6-dideoxygalactose transaminase (EC 2.6.1.59)	GO:0019180|dTDP-4-amino-4,6-dideoxygalactose transaminase activity
fig|90371.4806.peg.659	PATRIC.90371.4806.90371.4806.con.0001.CDS.654057.654338.fwd	654057	654338	282	+	PLF_590_00002774	PGF_00030813	93	Peptidyl-prolyl cis-trans isomerase PpiC (EC 5.2.1.8)	GO:0003755|peptidyl-prolyl cis-trans isomerase activity
fig|90371.4806.peg.709	PATRIC.90371.4806.90371.4806.con.0001.CDS.707299.708024.fwd	707299	708024	726	+	PLF_590_00002175	PGF_00984073	241	Phosphate transport system regulatory protein PhoU
fig|90371.4806.peg.791	PATRIC.90371.4806.90371.4806.con.0001.CDS.787957.788376.fwd	787957	788376	420	+	PLF_590_00001631	PGF_03062230	139	16 kDa heat shock protein A
fig|90371.4806.peg.792	PATRIC.90371.4806.90371.4806.con.0001.CDS.788486.788914.fwd	788486	788914	429	+	PLF_590_00002112	PGF_00005576	142	16 kDa heat shock protein B
fig|90371.4806.peg.841	PATRIC.90371.4806.90371.4806.con.0001.CDS.833097.833780.fwd	833097	833780	684	+	PLF_590_00002768	PGF_00021389	227	Mg(2+)-transport-ATPase-associated protein MgtC
fig|90371.4806.peg.842	PATRIC.90371.4806.90371.4806.con.0001.CDS.834000.836726.fwd	834000	836726	2727	+	PLF_590_00000216	PGF_01580528	908	Mg(2+) transport ATPase, P-type (EC 3.6.3.2)	GO:0015444|magnesium-importing ATPase activity
fig|90371.4806.peg.847	PATRIC.90371.4806.90371.4806.con.0001.CDS.839234.840091.fwd	839234	840091	858	+	PLF_590_00000177	PGF_03300254	285	Putative transcriptional regulator MarT
fig|90371.4806.peg.849	PATRIC.90371.4806.90371.4806.con.0001.CDS.840660.843527.rev	840660	843527	2868	-	PLF_590_00000209	PGF_00068849	955	autotransporter
fig|90371.4806.peg.870	PATRIC.90371.4806.90371.4806.con.0001.CDS.867235.869346.rev	867235	869346	2112	-	PLF_590_00000855	PGF_00010349	703	Guanosine-3',5'-bis(diphosphate) 3'-pyrophosphohydrolase (EC 3.1.7.2) / GTP pyrophosphokinase (EC 2.7.6.5), (p)ppGpp synthetase II	GO:0008893|guanosine-3',5'-bis(diphosphate) 3'-diphosphatase activity;GO:0008728|GTP diphosphokinase activity
fig|90371.4806.peg.892	PATRIC.90371.4806.90371.4806.con.0001.CDS.886671.887468.fwd	886671	887468	798	+	PLF_590_00000912	PGF_00017275	265	Lipopolysaccharide core heptose(I) kinase RfaP
fig|90371.4806.peg.894	PATRIC.90371.4806.90371.4806.con.0001.CDS.887802.888881.fwd	887802	888881	1080	+	PLF_590_00000911	PGF_00017189	359	Lipopolysaccharide 1,6-galactosyltransferase (EC 2.4.1.-)	GO:0000009|alpha-1,6-mannosyltransferase activity;GO:0000009|alpha-1,2-mannosyltransferase activity;GO:0000009|mannosyltransferase activity;GO:0000009|alpha-1,3-mannosyltransferase activity;GO:0000009|alpha-1,3-galactosyltransferase activity;GO:0000009|UDP-glucose:glycoprotein glucosyltransferase activity;GO:0000009|glycolipid mannosyltransferase activity;GO:0000009|oligosaccharyl transferase act…
fig|90371.4806.peg.895	PATRIC.90371.4806.90371.4806.con.0001.CDS.888887.889900.fwd	888887	889900	1014	+	PLF_590_00003193	PGF_00017181	337	Lipopolysaccharide 1,3-galactosyltransferase (EC 2.4.1.44)	GO:0008918|lipopolysaccharide 3-alpha-galactosyltransferase activity
fig|90371.4806.peg.898	PATRIC.90371.4806.90371.4806.con.0001.CDS.891799.892608.fwd	891799	892608	810	+	PLF_590_00000712	PGF_00017274	269	Lipopolysaccharide core biosynthesis protein RfaZ
fig|90371.4806.peg.899	PATRIC.90371.4806.90371.4806.con.0001.CDS.892708.893853.fwd	892708	893853	1146	+	PLF_590_00000910	PGF_03013679	381	Lipopolysaccharide 1,2-N-acetylglucosaminetransferase (EC 2.4.1.56)	GO:0008917|lipopolysaccharide N-acetylglucosaminyltransferase activity
fig|90371.4806.peg.943	PATRIC.90371.4806.90371.4806.con.0001.CDS.943995.944981.rev	943995	944981	987	-	PLF_590_00003377	PGF_00029881	328	2,3-diketo-L-gulonate-binding periplasmic protein yiaO precursor
fig|90371.4806.peg.980	PATRIC.90371.4806.90371.4806.con.0001.CDS.977400.977924.fwd	977400	977924	525	+	PLF_590_00003964	PGF_00017522	174	Long polar fimbria protein A
