# Supplementary material for: Genome analysis and virulence gene expression profile of a multi drug resistant Salmonella enterica serovar Typhimurium ms202
Source: Gut Pathog. 2022 Jun 28;14:28. doi: 10.1186/s13099-022-00498-w (PMC9237969; doi:10.1186/s13099-022-00498-w)
Supplement: Supplementary file 8 — Additional file 8: Table S8. The whole-genome annotation for drug target specific genes for S. enterica Typhimurium ms202. Genome – Salmonella enterica subsp. enterica serovar Typhimurium MDR; Genome ID - 90371.4806, Accession - 90371.4806.con.0001, Annotation – PATRIC, Feature Type – CDS [file 13099_2022_498_MOESM8_ESM.xlsx]

## Sheet: Drug Target
PATRIC ID	Feature ID			Start	End	Length	Strand	PATRIC genus-specific families (PLfams)	PATRIC cross-genus families (PGfams)		AA Length	Product	GO
fig|90371.4806.peg.1010	PATRIC.90371.4806.90371.4806.con.0001.CDS.1014108.1015394.fwd			1014108	1015394	1287	+	PLF_590_00000664	PGF_06852796		428	Na+/H+-dicarboxylate symporter
fig|90371.4806.peg.1024	PATRIC.90371.4806.90371.4806.con.0001.CDS.1030416.1031135.fwd			1030416	1031135	720	+	PLF_590_00001608	PGF_06916656		239	Transcriptional regulator, GntR family
fig|90371.4806.peg.1029	PATRIC.90371.4806.90371.4806.con.0001.CDS.1035719.1037071.rev			1035719	1037071	1353	-	PLF_590_00000797	PGF_08199696		450	Glutathione reductase (EC 1.8.1.7)	GO:0004362|glutathione-disulfide reductase activity
fig|90371.4806.peg.1088	PATRIC.90371.4806.90371.4806.con.0001.CDS.1093287.1093820.fwd			1093287	1093820	534	+	PLF_590_00001776	PGF_07176000		177	Gluconokinase (EC 2.7.1.12)	GO:0046316|gluconokinase activity
fig|90371.4806.peg.1104	PATRIC.90371.4806.90371.4806.con.0001.CDS.1116786.1117112.fwd			1116786	1117112	327	+	PLF_590_00002887	PGF_00056821		108	Thiosulfate sulfurtransferase GlpE (EC 2.8.1.1)	GO:0004792|thiosulfate sulfurtransferase activity
fig|90371.4806.peg.1105	PATRIC.90371.4806.90371.4806.con.0001.CDS.1117188.1118018.fwd			1117188	1118018	831	+	PLF_590_00001819	PGF_00048419		276	Rhomboid protease GlpG (EC 3.4.21.105)
fig|90371.4806.peg.1113	PATRIC.90371.4806.90371.4806.con.0001.CDS.1125465.1128170.rev			1125465	1128170	2706	-	PLF_590_00000342	PGF_10510891		901	Transcriptional activator of maltose regulon, MalT
fig|90371.4806.peg.1114	PATRIC.90371.4806.90371.4806.con.0001.CDS.1128765.1131158.fwd			1128765	1131158	2394	+	PLF_590_00000716	PGF_00019063		797	Maltodextrin phosphorylase (EC 2.4.1.1)	GO:0004645|phosphorylase activity
fig|90371.4806.peg.1127	PATRIC.90371.4806.90371.4806.con.0001.CDS.1144757.1145476.fwd			1144757	1145476	720	+	PLF_590_00002604	PGF_00414228		239	Two-component system response regulator OmpR
fig|90371.4806.peg.1128	PATRIC.90371.4806.90371.4806.con.0001.CDS.1145473.1146825.fwd			1145473	1146825	1353	+	PLF_590_00001584	PGF_01167113		450	Osmolarity sensory histidine kinase EnvZ
fig|90371.4806.peg.1132	PATRIC.90371.4806.90371.4806.con.0001.CDS.1150888.1151766.rev			1150888	1151766	879	-	PLF_590_00001019	PGF_10462808		292	33 kDa chaperonin HslO
fig|90371.4806.peg.1136	PATRIC.90371.4806.90371.4806.con.0001.CDS.1155358.1155954.fwd			1155358	1155954	597	+	PLF_590_00002118	PGF_00012972		198	ADP compounds hydrolase NudE
fig|90371.4806.peg.1137	PATRIC.90371.4806.90371.4806.con.0001.CDS.1156050.1158602.rev			1156050	1158602	2553	-	PLF_590_00000802	PGF_05982667		850	Multimodular transpeptidase-transglycosylase (EC 2.4.1.129) (EC 3.4.-.-)	GO:0008955|peptidoglycan glycosyltransferase activity;GO:0008234|cysteine-type peptidase activity
fig|90371.4806.peg.1152	PATRIC.90371.4806.90371.4806.con.0001.CDS.1176159.1177538.rev			1176159	1177538	1380	-	PLF_590_00001399	PGF_03439827		459	Precorrin-2 oxidase (EC 1.3.1.76) @ Sirohydrochlorin ferrochelatase activity of CysG (EC 4.99.1.4) / Uroporphyrinogen-III methyltransferase (EC 2.1.1.107)	GO:0043115|precorrin-2 dehydrogenase activity;GO:0051266|sirohydrochlorin ferrochelatase activity;GO:0004851|uroporphyrin-III C-methyltransferase activity
fig|90371.4806.peg.126	PATRIC.90371.4806.90371.4806.con.0001.CDS.118154.118804.rev			118154	118804	651	-	PLF_590_00003380	PGF_00419636		216	3-keto-L-gulonate-6-phosphate decarboxylase UlaD (EC 4.1.1.85)	GO:0033982|3-dehydro-L-gulonate-6-phosphate decarboxylase activity
fig|90371.4806.peg.1157	PATRIC.90371.4806.90371.4806.con.0001.CDS.1183128.1183700.fwd			1183128	1183700	573	+	PLF_590_00002172	PGF_02942020		190	Peptidyl-prolyl cis-trans isomerase PpiA precursor (EC 5.2.1.8)	GO:0003755|peptidyl-prolyl cis-trans isomerase activity
fig|90371.4806.peg.1163	PATRIC.90371.4806.90371.4806.con.0001.CDS.1188645.1189277.rev			1188645	1189277	633	-	PLF_590_00001760	PGF_00419891		210	Cyclic AMP receptor protein
fig|90371.4806.peg.1174	PATRIC.90371.4806.90371.4806.con.0001.CDS.1198018.1198608.fwd			1198018	1198608	591	+	PLF_590_00003547	PGF_07700065		196	FKBP-type peptidyl-prolyl cis-trans isomerase SlyD (EC 5.2.1.8)	GO:0003755|peptidyl-prolyl cis-trans isomerase activity
fig|90371.4806.peg.1181	PATRIC.90371.4806.90371.4806.con.0001.CDS.1202215.1202589.fwd			1202215	1202589	375	+	PLF_590_00002206	PGF_06941403		124	SSU ribosomal protein S12p (S23e)
fig|90371.4806.peg.1182	PATRIC.90371.4806.90371.4806.con.0001.CDS.1202685.1203155.fwd			1202685	1203155	471	+	PLF_590_00002798	PGF_00049904		156	SSU ribosomal protein S7p (S5e)
fig|90371.4806.peg.1185	PATRIC.90371.4806.90371.4806.con.0001.CDS.1205923.1206603.fwd			1205923	1206603	681	+	PLF_590_00000020	PGF_00060428		226	Translation elongation factor Tu
fig|90371.4806.peg.1186	PATRIC.90371.4806.90371.4806.con.0001.CDS.1206572.1206904.fwd			1206572	1206904	333	+	PLF_590_00000020	PGF_00060428		110	Translation elongation factor Tu
fig|90371.4806.peg.1190	PATRIC.90371.4806.90371.4806.con.0001.CDS.1208676.1208987.fwd			1208676	1208987	312	+	PLF_590_00003204	PGF_00049828		103	SSU ribosomal protein S10p (S20e)
fig|90371.4806.peg.1192	PATRIC.90371.4806.90371.4806.con.0001.CDS.1209660.1210265.fwd			1209660	1210265	606	+	PLF_590_00003239	PGF_04512522		201	LSU ribosomal protein L4p (L1e)
fig|90371.4806.peg.1195	PATRIC.90371.4806.90371.4806.con.0001.CDS.1211420.1211698.fwd			1211420	1211698	279	+	PLF_590_00003162	PGF_00049860		92	SSU ribosomal protein S19p (S15e)
fig|90371.4806.peg.1196	PATRIC.90371.4806.90371.4806.con.0001.CDS.1211713.1212045.fwd			1211713	1212045	333	+	PLF_590_00003549	PGF_00016368		110	LSU ribosomal protein L22p (L17e)
fig|90371.4806.peg.1197	PATRIC.90371.4806.90371.4806.con.0001.CDS.1212063.1212764.fwd			1212063	1212764	702	+	PLF_590_00003329	PGF_00049889		233	SSU ribosomal protein S3p (S3e)
fig|90371.4806.peg.1198	PATRIC.90371.4806.90371.4806.con.0001.CDS.1212777.1213187.fwd			1212777	1213187	411	+	PLF_590_00002551	PGF_00016343		136	LSU ribosomal protein L16p (L10e)
fig|90371.4806.peg.130	PATRIC.90371.4806.90371.4806.con.0001.CDS.121372.122436.fwd			121372	122436	1065	+	PLF_590_00000502	PGF_00036809		354	L-ascorbate-6-phosphate lactonase UlaG
fig|90371.4806.peg.1204	PATRIC.90371.4806.90371.4806.con.0001.CDS.1215061.1215366.fwd			1215061	1215366	306	+	PLF_590_00003254	PGF_00049844		101	SSU ribosomal protein S14p (S29e) @ SSU ribosomal protein S14p (S29e), zinc-independent
fig|90371.4806.peg.1205	PATRIC.90371.4806.90371.4806.con.0001.CDS.1215400.1215792.fwd			1215400	1215792	393	+	PLF_590_00003206	PGF_00049906		130	SSU ribosomal protein S8p (S15Ae)
fig|90371.4806.peg.1213	PATRIC.90371.4806.90371.4806.con.0001.CDS.1219474.1219830.fwd			1219474	1219830	357	+	PLF_590_00002691	PGF_00049840		118	SSU ribosomal protein S13p (S18e)
fig|90371.4806.peg.1215	PATRIC.90371.4806.90371.4806.con.0001.CDS.1220270.1220890.fwd			1220270	1220890	621	+	PLF_590_00002948	PGF_00049893		206	SSU ribosomal protein S4p (S9e) @ SSU ribosomal protein S4p (S9e), zinc-independent
fig|90371.4806.peg.1216	PATRIC.90371.4806.90371.4806.con.0001.CDS.1220916.1221905.fwd			1220916	1221905	990	+	PLF_590_00003052	PGF_00422271		329	DNA-directed RNA polymerase alpha subunit (EC 2.7.7.6)	GO:0003899|DNA-directed RNA polymerase activity
fig|90371.4806.peg.1221	PATRIC.90371.4806.90371.4806.con.0001.CDS.1224059.1225435.rev			1224059	1225435	1377	-	PLF_590_00001511	PGF_06627798		458	Trk potassium uptake system protein TrkA
fig|90371.4806.peg.1223	PATRIC.90371.4806.90371.4806.con.0001.CDS.1226798.1227745.rev			1226798	1227745	948	-	PLF_590_00002666	PGF_05165078		315	Methionyl-tRNA formyltransferase (EC 2.1.2.9)	GO:0004479|methionyl-tRNA formyltransferase activity
fig|90371.4806.peg.1224	PATRIC.90371.4806.90371.4806.con.0001.CDS.1227761.1228270.rev			1227761	1228270	510	-	PLF_590_00001935	PGF_00030655		169	Peptide deformylase (EC 3.5.1.88)	GO:0042586|peptide deformylase activity
fig|90371.4806.peg.1229	PATRIC.90371.4806.90371.4806.con.0001.CDS.1231119.1231940.fwd			1231119	1231940	822	+	PLF_590_00001710	PGF_08181546		273	Shikimate 5-dehydrogenase I alpha (EC 1.1.1.25)	GO:0004764|shikimate 3-dehydrogenase (NADP+) activity
fig|90371.4806.peg.1249	PATRIC.90371.4806.90371.4806.con.0001.CDS.1250641.1251990.rev			1250641	1251990	1350	-	PLF_590_00000959	PGF_07396749		449	Biotin carboxylase of acetyl-CoA carboxylase (EC 6.3.4.14)	GO:0004075|biotin carboxylase activity
fig|90371.4806.peg.1252	PATRIC.90371.4806.90371.4806.con.0001.CDS.1253464.1254468.rev			1253464	1254468	1005	-	PLF_590_00002079	PGF_00055095		334	Protein-methionine-sulfoxide reductase catalytic subunit MsrP
fig|90371.4806.peg.1270	PATRIC.90371.4806.90371.4806.con.0001.CDS.1274961.1275899.fwd			1274961	1275899	939	+	PLF_590_00001472	PGF_00018952		312	Malate dehydrogenase (EC 1.1.1.37)	GO:0030060|L-malate dehydrogenase activity
fig|90371.4806.peg.1286	PATRIC.90371.4806.90371.4806.con.0001.CDS.1289536.1289928.fwd			1289536	1289928	393	+	PLF_590_00002208	PGF_00049909		130	SSU ribosomal protein S9p (S16e)
fig|90371.4806.peg.1288	PATRIC.90371.4806.90371.4806.con.0001.CDS.1290243.1290881.fwd			1290243	1290881	639	+	PLF_590_00002212	PGF_00054301		212	Stringent starvation protein A
fig|90371.4806.peg.1291	PATRIC.90371.4806.90371.4806.con.0001.CDS.1292422.1293315.fwd			1292422	1293315	894	+	PLF_590_00002562	PGF_00023919		297	N-acetylneuraminate lyase (EC 4.1.3.3)	GO:0008747|N-acetylneuraminate lyase activity
fig|90371.4806.peg.1296	PATRIC.90371.4806.90371.4806.con.0001.CDS.1297076.1298356.rev			1297076	1298356	1281	-	PLF_590_00002130	PGF_01078020		426	Cytosine deaminase (EC 3.5.4.1)	GO:0004131|cytosine deaminase activity
fig|90371.4806.peg.144	PATRIC.90371.4806.90371.4806.con.0001.CDS.131921.134359.rev			131921	134359	2439	-	PLF_590_00000287	PGF_04962192		812	3'-to-5' exoribonuclease RNase R
fig|90371.4806.peg.1324	PATRIC.90371.4806.90371.4806.con.0001.CDS.1325281.1326540.fwd			1325281	1326540	1260	+	PLF_590_00001191	PGF_00900122		419	UDP-N-acetylglucosamine 1-carboxyvinyltransferase (EC 2.5.1.7)	GO:0008760|UDP-N-acetylglucosamine 1-carboxyvinyltransferase activity
fig|90371.4806.peg.1331	PATRIC.90371.4806.90371.4806.con.0001.CDS.1331350.1332783.rev			1331350	1332783	1434	-	PLF_590_00001888	PGF_06594113		477	D-alanyl-D-alanine carboxypeptidase (EC 3.4.16.4)	GO:0009002|serine-type D-Ala-D-Ala carboxypeptidase activity
fig|90371.4806.peg.1337	PATRIC.90371.4806.90371.4806.con.0001.CDS.1336851.1337699.fwd			1336851	1337699	849	+	PLF_590_00000753	PGF_01853493		282	Dihydropteroate synthase (EC 2.5.1.15)	GO:0004156|dihydropteroate synthase activity
fig|90371.4806.peg.1341	PATRIC.90371.4806.90371.4806.con.0001.CDS.1341169.1342512.rev			1341169	1342512	1344	-	PLF_590_00000891	PGF_02862285		447	Argininosuccinate synthase (EC 6.3.4.5)	GO:0004055|argininosuccinate synthase activity
fig|90371.4806.peg.146	PATRIC.90371.4806.90371.4806.con.0001.CDS.135030.136328.rev			135030	136328	1299	-	PLF_590_00000157	PGF_06935032		432	Adenylosuccinate synthetase (EC 6.3.4.4)	GO:0004019|adenylosuccinate synthase activity
fig|90371.4806.peg.1349	PATRIC.90371.4806.90371.4806.con.0001.CDS.1352298.1353182.fwd			1352298	1353182	885	+	PLF_590_00002160	PGF_00017407		294	Lipoprotein NlpI
fig|90371.4806.peg.1387	PATRIC.90371.4806.90371.4806.con.0001.CDS.1386993.1389287.fwd			1386993	1389287	2295	+	PLF_590_00000240	PGF_00400495		764	2-ketobutyrate formate-lyase (EC 2.3.1.-) @ Pyruvate formate-lyase (EC 2.3.1.54)	GO:0004147|dihydrolipoamide branched chain acyltransferase activity;GO:0004147|sterol O-acyltransferase activity;GO:0004147|N-acetyltransferase activity;GO:0004147|O-acyltransferase activity;GO:0004147|palmitoleoyl [acyl-carrier-protein]-dependent acyltransferase activity;GO:0004147|carnitine O-acyltransferase activity;GO:0004147|acetyltransferase activity;GO:0004147|C-acyltransferase activity;GO…
fig|90371.4806.peg.151	PATRIC.90371.4806.90371.4806.con.0001.CDS.140540.140848.rev			140540	140848	309	-	PLF_590_00002197	PGF_00046622		102	RNA-binding protein Hfq
fig|90371.4806.peg.1410	PATRIC.90371.4806.90371.4806.con.0001.CDS.1407443.1409461.rev			1407443	1409461	2019	-	PLF_590_00000210	PGF_00909019		672	2,4-dienoyl-CoA reductase [NADPH] (EC 1.3.1.34)	GO:0008670|2,4-dienoyl-CoA reductase (NADPH) activity
fig|90371.4806.peg.152	PATRIC.90371.4806.90371.4806.con.0001.CDS.140931.141881.rev			140931	141881	951	-	PLF_590_00000364	PGF_04807486		316	tRNA dimethylallyltransferase (EC 2.5.1.75)	GO:0052381|tRNA dimethylallyltransferase activity
fig|90371.4806.peg.1471	PATRIC.90371.4806.90371.4806.con.0001.CDS.1462464.1464260.rev			1462464	1464260	1797	-	PLF_590_00000266	PGF_00040315		598	Putative arylsulfate sulfotransferase (EC 2.8.2.22)	GO:0047686|arylsulfate sulfotransferase activity
fig|90371.4806.peg.1478	PATRIC.90371.4806.90371.4806.con.0001.CDS.1470396.1471028.fwd			1470396	1471028	633	+	PLF_590_00000462	PGF_07808527		210	ADP-ribose pyrophosphatase (EC 3.6.1.13)	GO:0047631|ADP-ribose diphosphatase activity
fig|90371.4806.peg.1482	PATRIC.90371.4806.90371.4806.con.0001.CDS.1472908.1474800.fwd			1472908	1474800	1893	+	PLF_590_00000429	PGF_06005188		630	DNA topoisomerase IV subunit B (EC 5.99.1.3)	GO:0003918|DNA topoisomerase type II (ATP-hydrolyzing) activity
fig|90371.4806.peg.1489	PATRIC.90371.4806.90371.4806.con.0001.CDS.1479557.1481815.fwd			1479557	1481815	2259	+	PLF_590_00000281	PGF_00057270		752	DNA topoisomerase IV subunit A (EC 5.99.1.3)	GO:0003918|DNA topoisomerase type II (ATP-hydrolyzing) activity
fig|90371.4806.peg.1507	PATRIC.90371.4806.90371.4806.con.0001.CDS.1498793.1499956.rev			1498793	1499956	1164	-	PLF_590_00001396	PGF_07410445		387	NADPH-dependent broad range aldehyde dehydrogenase YqhD
fig|90371.4806.peg.1547	PATRIC.90371.4806.90371.4806.con.0001.CDS.1535280.1536581.fwd			1535280	1536581	1302	+	PLF_590_00000505	PGF_00042795		433	Putative oxidoreductase
fig|90371.4806.peg.1573	PATRIC.90371.4806.90371.4806.con.0001.CDS.1553768.1554820.rev			1553768	1554820	1053	-	PLF_590_00001201	PGF_02617708		350	A/G-specific adenine glycosylase (EC 3.2.2.-)	GO:0000701|purine-specific mismatch base pair DNA N-glycosylase activity;GO:0000701|uracil DNA N-glycosylase activity;GO:0000701|single-strand selective uracil DNA N-glycosylase activity;GO:0000701|DNA N-glycosylase activity;GO:0000701|DNA-3-methylbase glycosylase activity;GO:0000701|nicotinamide riboside hydrolase activity;GO:0000701|nicotinic acid riboside hydrolase activity;GO:0000701|deoxyrib…
fig|90371.4806.peg.1578	PATRIC.90371.4806.90371.4806.con.0001.CDS.1556978.1558024.fwd			1556978	1558024	1047	+	PLF_590_00000978	PGF_00016046		348	L-asparaginase (EC 3.5.1.1)	GO:0004067|asparaginase activity
fig|90371.4806.peg.21	PATRIC.90371.4806.90371.4806.con.0001.CDS.15632.16162.rev			15632	16162	531	-	PLF_590_00001775	PGF_07176000		176	Gluconokinase (EC 2.7.1.12)	GO:0046316|gluconokinase activity
fig|90371.4806.peg.1595	PATRIC.90371.4806.90371.4806.con.0001.CDS.1570660.1571814.rev			1570660	1571814	1155	-	PLF_590_00001089	PGF_03202156		384	S-adenosylmethionine synthetase (EC 2.5.1.6)	GO:0004478|methionine adenosyltransferase activity
fig|90371.4806.peg.1598	PATRIC.90371.4806.90371.4806.con.0001.CDS.1572604.1574580.fwd			1572604	1574580	1977	+	PLF_590_00000315	PGF_00404019		658	Biosynthetic arginine decarboxylase (EC 4.1.1.19)	GO:0008792|arginine decarboxylase activity
fig|90371.4806.peg.1609	PATRIC.90371.4806.90371.4806.con.0001.CDS.1585097.1587088.fwd			1585097	1587088	1992	+	PLF_590_00000572	PGF_01136362		663	Transketolase (EC 2.2.1.1)	GO:0004802|transketolase activity
fig|90371.4806.peg.1617	PATRIC.90371.4806.90371.4806.con.0001.CDS.1592891.1593970.fwd			1592891	1593970	1080	+	PLF_590_00000793	PGF_10143857		359	Fructose-bisphosphate aldolase class II (EC 4.1.2.13)	GO:0004332|fructose-bisphosphate aldolase activity
fig|90371.4806.peg.166	PATRIC.90371.4806.90371.4806.con.0001.CDS.159535.161325.fwd			159535	161325	1791	+	PLF_590_00002078	PGF_03803868		596	Fumarate reductase flavoprotein subunit (EC 1.3.5.4)
fig|90371.4806.peg.1624	PATRIC.90371.4806.90371.4806.con.0001.CDS.1597935.1598594.fwd			1597935	1598594	660	+	PLF_590_00001820	PGF_05657253		219	Ribose-5-phosphate isomerase A (EC 5.3.1.6)	GO:0004751|ribose-5-phosphate isomerase activity
fig|90371.4806.peg.1625	PATRIC.90371.4806.90371.4806.con.0001.CDS.1598861.1600093.fwd			1598861	1600093	1233	+	PLF_590_00000790	PGF_00012987		410	D-3-phosphoglycerate dehydrogenase (EC 1.1.1.95)	GO:0004617|phosphoglycerate dehydrogenase activity
fig|90371.4806.peg.1629	PATRIC.90371.4806.90371.4806.con.0001.CDS.1602417.1603733.fwd			1602417	1603733	1317	+	PLF_590_00002811	PGF_00066867		438	Xaa-Pro aminopeptidase (EC 3.4.11.9)
fig|90371.4806.peg.167	PATRIC.90371.4806.90371.4806.con.0001.CDS.161318.162052.fwd			161318	162052	735	+	PLF_590_00001605	PGF_03034557		244	Fumarate reductase iron-sulfur protein (EC 1.3.5.4)
fig|90371.4806.peg.1647	PATRIC.90371.4806.90371.4806.con.0001.CDS.1618971.1619684.fwd			1618971	1619684	714	+	PLF_590_00002697	PGF_00924816		237	Thiol:disulfide interchange protein DsbC
fig|90371.4806.peg.168	PATRIC.90371.4806.90371.4806.con.0001.CDS.162063.162458.fwd			162063	162458	396	+	PLF_590_00002017	PGF_00006500		131	Fumarate reductase subunit C
fig|90371.4806.peg.169	PATRIC.90371.4806.90371.4806.con.0001.CDS.162469.162828.fwd			162469	162828	360	+	PLF_590_00001774	PGF_00006501		119	Fumarate reductase subunit D
fig|90371.4806.peg.1654	PATRIC.90371.4806.90371.4806.con.0001.CDS.1626082.1626882.rev			1626082	1626882	801	-	PLF_590_00005715	PGF_03308800		266	probable lipoprotein YPO2292
fig|90371.4806.peg.1673	PATRIC.90371.4806.90371.4806.con.0001.CDS.1642385.1643221.fwd			1642385	1643221	837	+	PLF_590_00000347	PGF_00423470		278	4-deoxy-L-threo-5-hexosulose-uronate ketol-isomerase (EC 5.3.1.17)	GO:0008697|4-deoxy-L-threo-5-hexosulose-uronate ketol-isomerase activity
fig|90371.4806.peg.1679	PATRIC.90371.4806.90371.4806.con.0001.CDS.1647656.1648918.fwd			1647656	1648918	1263	+	PLF_590_00001894	PGF_10373476		420	Diaminopimelate decarboxylase (EC 4.1.1.20)	GO:0008836|diaminopimelate decarboxylase activity
fig|90371.4806.peg.1692	PATRIC.90371.4806.90371.4806.con.0001.CDS.1662802.1663596.fwd			1662802	1663596	795	+	PLF_590_00001093	PGF_00056897		264	Thymidylate synthase (EC 2.1.1.45)	GO:0004799|thymidylate synthase activity
fig|90371.4806.peg.177	PATRIC.90371.4806.90371.4806.con.0001.CDS.167048.167905.fwd			167048	167905	858	+	PLF_590_00001173	PGF_01627272		285	Uncharacterized protein YjeJ
fig|90371.4806.peg.1700	PATRIC.90371.4806.90371.4806.con.0001.CDS.1675502.1677337.fwd			1675502	1677337	1836	+	PLF_590_00000965	PGF_00767262		611	Exodeoxyribonuclease V alpha chain (EC 3.1.11.5)	GO:0008854|exodeoxyribonuclease V activity
fig|90371.4806.peg.1716	PATRIC.90371.4806.90371.4806.con.0001.CDS.1691618.1693393.rev			1691618	1693393	1776	-	PLF_590_00000908	PGF_00016097		591	L-fucose isomerase (EC 5.3.1.25) @ D-Arabinose ketol-isomerase (EC 5.3.1.3)	GO:0008736|L-fucose isomerase activity;GO:0008790|arabinose isomerase activity
fig|90371.4806.peg.1719	PATRIC.90371.4806.90371.4806.con.0001.CDS.1695297.1695944.fwd			1695297	1695944	648	+	PLF_590_00001662	PGF_00016118		215	L-fuculose phosphate aldolase (EC 4.1.2.17)	GO:0008738|L-fuculose-phosphate aldolase activity
fig|90371.4806.peg.1720	PATRIC.90371.4806.90371.4806.con.0001.CDS.1695961.1697109.fwd			1695961	1697109	1149	+	PLF_590_00000213	PGF_00016494		382	Lactaldehyde reductase (EC 1.1.1.77)	GO:0008912|lactaldehyde reductase activity
fig|90371.4806.peg.1734	PATRIC.90371.4806.90371.4806.con.0001.CDS.1709735.1711075.fwd			1709735	1711075	1341	+	PLF_590_00000528	PGF_00007825		446	Glucarate dehydratase (EC 4.2.1.40)	GO:0008872|glucarate dehydratase activity
fig|90371.4806.peg.183	PATRIC.90371.4806.90371.4806.con.0001.CDS.172917.174353.fwd			172917	174353	1437	+	PLF_590_00000841	PGF_00066854		478	Aspartate ammonia-lyase (EC 4.3.1.1)	GO:0008797|aspartate ammonia-lyase activity
fig|90371.4806.peg.1756	PATRIC.90371.4806.90371.4806.con.0001.CDS.1735123.1736922.fwd			1735123	1736922	1800	+	PLF_590_00000164	PGF_00055049		599	Sulfite reductase [NADPH] flavoprotein alpha-component (EC 1.8.1.2)	GO:0004783|sulfite reductase (NADPH) activity
fig|90371.4806.peg.1757	PATRIC.90371.4806.90371.4806.con.0001.CDS.1736922.1738634.fwd			1736922	1738634	1713	+	PLF_590_00000427	PGF_00055052		570	Sulfite reductase [NADPH] hemoprotein beta-component (EC 1.8.1.2)	GO:0004783|sulfite reductase (NADPH) activity
fig|90371.4806.peg.1777	PATRIC.90371.4806.90371.4806.con.0001.CDS.1755911.1756621.fwd			1755911	1756621	711	+	PLF_590_00002625	PGF_08122432		236	2-C-methyl-D-erythritol 4-phosphate cytidylyltransferase (EC 2.7.7.60)	GO:0050518|2-C-methyl-D-erythritol 4-phosphate cytidylyltransferase activity
fig|90371.4806.peg.1778	PATRIC.90371.4806.90371.4806.con.0001.CDS.1756621.1757100.fwd			1756621	1757100	480	+	PLF_590_00003110	PGF_06626131		159	2-C-methyl-D-erythritol 2,4-cyclodiphosphate synthase (EC 4.6.1.12)	GO:0008685|2-C-methyl-D-erythritol 2,4-cyclodiphosphate synthase activity
fig|90371.4806.peg.185	PATRIC.90371.4806.90371.4806.con.0001.CDS.175890.176237.fwd			175890	176237	348	+	PLF_590_00002436	PGF_03205642		115	Periplasmic divalent cation tolerance protein CutA
fig|90371.4806.peg.1783	PATRIC.90371.4806.90371.4806.con.0001.CDS.1760880.1761872.fwd			1760880	1761872	993	+	PLF_590_00000207	PGF_00046348		330	RNA polymerase sigma factor RpoS
fig|90371.4806.peg.1786	PATRIC.90371.4806.90371.4806.con.0001.CDS.1763591.1764184.rev			1763591	1764184	594	-	PLF_590_00003563	PGF_03299849		197	Hydroxyaromatic non-oxidative decarboxylase protein B (EC 4.1.1.-)	GO:0004611|phosphoenolpyruvate carboxykinase activity;GO:0004611|gamma-glutamyl carboxylase activity;GO:0004611|3-octaprenyl-4-hydroxybenzoate carboxy-lyase activity;GO:0004611|2-hydroxy-3-carboxy-6-oxo-7-methylocta-2,4-dienoate decarboxylase activity;GO:0004611|bis(4-chlorophenyl)acetate decarboxylase activity;GO:0004611|3,5-dibromo-4-hydroxybenzoate decarboxylase activity;GO:0004611|2-hydroxyis…
fig|90371.4806.peg.1792	PATRIC.90371.4806.90371.4806.con.0001.CDS.1768558.1769334.fwd			1768558	1769334	777	+	PLF_590_00002153	PGF_10470227		258	2-dehydrotetronate isomerase (EC 5.3.1.35)
fig|90371.4806.peg.1848	PATRIC.90371.4806.90371.4806.con.0001.CDS.1821717.1822634.rev			1821717	1822634	918	-	PLF_590_00000531	PGF_00019217		305	Manganese ABC transporter, periplasmic-binding protein SitA
fig|90371.4806.peg.1882	PATRIC.90371.4806.90371.4806.con.0001.CDS.1853090.1854151.fwd			1853090	1854151	1062	+	PLF_590_00000924	PGF_00047078		353	RecA protein
fig|90371.4806.peg.1888	PATRIC.90371.4806.90371.4806.con.0001.CDS.1860634.1862190.fwd			1860634	1862190	1557	+	PLF_590_00000495	PGF_00008159		518	Glutamate--cysteine ligase (EC 6.3.2.2)	GO:0004357|glutamate-cysteine ligase activity
fig|90371.4806.peg.1901	PATRIC.90371.4806.90371.4806.con.0001.CDS.1874499.1876616.rev			1874499	1876616	2118	-	PLF_590_00000458	PGF_00048640		705	Ribonucleotide reductase of class Ib (aerobic), alpha subunit (EC 1.17.4.1)	GO:0004748|ribonucleoside-diphosphate reductase activity, thioredoxin disulfide as acceptor
fig|90371.4806.peg.1916	PATRIC.90371.4806.90371.4806.con.0001.CDS.1883467.1883625.fwd			1883467	1883625	159	+	PLF_590_00001977	PGF_10444495		52	UPF0057 membrane protein YqaE
fig|90371.4806.peg.1920	PATRIC.90371.4806.90371.4806.con.0001.CDS.1886711.1887994.rev			1886711	1887994	1284	-	PLF_590_00000468	PGF_04337880		427	Gamma-aminobutyrate:alpha-ketoglutarate aminotransferase (EC 2.6.1.19)	GO:0003867|4-aminobutyrate transaminase activity
fig|90371.4806.peg.201	PATRIC.90371.4806.90371.4806.con.0001.CDS.190044.190796.fwd			190044	190796	753	+	PLF_590_00003659	PGF_06833838		250	putative membrane-associated phospholipid phosphatase, PAP2 superfamily
fig|90371.4806.peg.1941	PATRIC.90371.4806.90371.4806.con.0001.CDS.1912088.1913203.rev			1912088	1913203	1116	-	PLF_590_00001145	PGF_00009852		371	Glycosyltransferase IroB
fig|90371.4806.peg.2031	PATRIC.90371.4806.90371.4806.con.0001.CDS.2006809.2007414.rev			2006809	2007414	606	-	PLF_590_00003643	PGF_00303917		201	hypothetical protein
fig|90371.4806.peg.2038	PATRIC.90371.4806.90371.4806.con.0001.CDS.2012272.2013039.fwd			2012272	2013039	768	+	PLF_590_00000831	PGF_00413208		255	tRNA (guanine(37)-N(1))-methyltransferase (EC 2.1.1.228)	GO:0052906|tRNA (guanine(37)-N(1))-methyltransferase activity
fig|90371.4806.peg.2046	PATRIC.90371.4806.90371.4806.con.0001.CDS.2018883.2020043.rev			2018883	2020043	1161	-	PLF_590_00001758	PGF_02877184		386	Chorismate mutase I (EC 5.4.99.5) / Prephenate dehydratase (EC 4.2.1.51)	GO:0004106|chorismate mutase activity;GO:0004664|prephenate dehydratase activity
fig|90371.4806.peg.2075	PATRIC.90371.4806.90371.4806.con.0001.CDS.2044185.2044916.fwd			2044185	2044916	732	+	PLF_590_00002538	PGF_05501316		243	FIG00003370: Multicopper polyphenol oxidase
fig|90371.4806.peg.2076	PATRIC.90371.4806.90371.4806.con.0001.CDS.2045046.2047619.fwd			2045046	2047619	2574	+	PLF_590_00000250	PGF_00529632		857	Chaperone protein ClpB (ATP-dependent unfoldase)
fig|90371.4806.peg.2085	PATRIC.90371.4806.90371.4806.con.0001.CDS.2057402.2057821.rev			2057402	2057821	420	-	PLF_590_00002332	PGF_02317534		139	Thioredoxin 2
fig|90371.4806.peg.2087	PATRIC.90371.4806.90371.4806.con.0001.CDS.2059178.2059867.rev			2059178	2059867	690	-	PLF_590_00002492	PGF_00066139		229	Uracil-DNA glycosylase, family 1 (EC 3.2.2.27)
fig|90371.4806.peg.2093	PATRIC.90371.4806.90371.4806.con.0001.CDS.2064425.2066047.rev			2064425	2066047	1623	-	PLF_590_00000627	PGF_07459509		540	L-aspartate oxidase (EC 1.4.3.16)	GO:0008734|L-aspartate oxidase activity;GO:0008734|L-aspartate:fumarate oxidoreductase activity
fig|90371.4806.peg.2099	PATRIC.90371.4806.90371.4806.con.0001.CDS.2071228.2072202.fwd			2071228	2072202	975	+	PLF_590_00002693	PGF_05785543		324	Signal peptidase I (EC 3.4.21.89)
fig|90371.4806.peg.2103	PATRIC.90371.4806.90371.4806.con.0001.CDS.2074810.2075541.fwd			2074810	2075541	732	+	PLF_590_00003504	PGF_00045900		243	Pyridoxine 5'-phosphate synthase (EC 2.6.99.2)	GO:0033856|pyridoxine 5'-phosphate synthase activity
fig|90371.4806.peg.2105	PATRIC.90371.4806.90371.4806.con.0001.CDS.2076033.2076293.rev			2076033	2076293	261	-	PLF_590_00002094	PGF_00064685		86	Uncharacterized ferredoxin-like protein YfhL
fig|90371.4806.peg.2107	PATRIC.90371.4806.90371.4806.con.0001.CDS.2077373.2078569.fwd			2077373	2078569	1197	+	PLF_590_00002457	PGF_00045062		398	Putative transmembrane transport protein
fig|90371.4806.peg.2109	PATRIC.90371.4806.90371.4806.con.0001.CDS.2079547.2080395.rev			2079547	2080395	849	-	PLF_590_00001005	PGF_00064571		282	Uncharacterized HTH-type transcriptional regulator YfhH
fig|90371.4806.peg.2124	PATRIC.90371.4806.90371.4806.con.0001.CDS.2098116.2099447.rev			2098116	2099447	1332	-	PLF_590_00000421	PGF_00018018		443	Lysine/cadaverine antiporter membrane protein CadB
fig|90371.4806.peg.2126	PATRIC.90371.4806.90371.4806.con.0001.CDS.2101531.2102721.rev			2101531	2102721	1191	-	PLF_590_00000494	PGF_04567743		396	Flavohemoglobin / Nitric oxide dioxygenase (EC 1.14.12.17)	GO:0008941|nitric oxide dioxygenase activity
fig|90371.4806.peg.2128	PATRIC.90371.4806.90371.4806.con.0001.CDS.2103046.2104299.fwd			2103046	2104299	1254	+	PLF_590_00001177	PGF_05622318		417	Serine hydroxymethyltransferase (EC 2.1.2.1)	GO:0004372|glycine hydroxymethyltransferase activity
fig|90371.4806.peg.2152	PATRIC.90371.4806.90371.4806.con.0001.CDS.2124232.2125074.rev			2124232	2125074	843	-	PLF_590_00000662	PGF_03341880		280	3-mercaptopyruvate sulfurtransferase (EC 2.8.1.2)	GO:0016784|3-mercaptopyruvate sulfurtransferase activity
fig|90371.4806.peg.2155	PATRIC.90371.4806.90371.4806.con.0001.CDS.2130210.2132525.fwd			2130210	2132525	2316	+	PLF_590_00000277	PGF_03197083		771	Penicillin-insensitive transglycosylase (EC 2.4.2.-) & transpeptidase PBP-1C	GO:0000107|imidazoleglycerol-phosphate synthase activity;GO:0000107|NAD(P)-cysteine ADP-ribosyltransferase activity;GO:0000107|NAD(P)-asparagine ADP-ribosyltransferase activity;GO:0000107|NAD(P)-serine ADP-ribosyltransferase activity;GO:0000107|7-cyano-7-deazaguanine tRNA-ribosyltransferase activity;GO:0000107|purine deoxyribosyltransferase activity
fig|90371.4806.peg.2164	PATRIC.90371.4806.90371.4806.con.0001.CDS.2141827.2143101.fwd			2141827	2143101	1275	+	PLF_590_00001221	PGF_03004613		424	Histidyl-tRNA synthetase (EC 6.1.1.21)	GO:0004821|histidine-tRNA ligase activity
fig|90371.4806.peg.2179	PATRIC.90371.4806.90371.4806.con.0001.CDS.2166706.2168283.fwd			2166706	2168283	1578	+	PLF_590_00001562	PGF_00006935		525	GMP synthase [glutamine-hydrolyzing], amidotransferase subunit (EC 6.3.5.2) / GMP synthase [glutamine-hydrolyzing], ATP pyrophosphatase subunit (EC 6.3.5.2)	GO:0003922|GMP synthase (glutamine-hydrolyzing) activity
fig|90371.4806.peg.2187	PATRIC.90371.4806.90371.4806.con.0001.CDS.2173726.2175939.fwd			2173726	2175939	2214	+	PLF_590_00000159	PGF_00419906		737	c-di-GMP phosphodiesterase (EC 3.1.4.52) => PdeF	GO:0071111|cyclic-guanylate-specific phosphodiesterase activity
fig|90371.4806.peg.2189	PATRIC.90371.4806.90371.4806.con.0001.CDS.2177521.2179587.rev			2177521	2179587	2067	-	PLF_590_00000921	PGF_05195470		688	Polyphosphate kinase (EC 2.7.4.1)	GO:0008976|polyphosphate kinase activity
fig|90371.4806.peg.2190	PATRIC.90371.4806.90371.4806.con.0001.CDS.2179776.2180414.rev			2179776	2180414	639	-	PLF_590_00002310	PGF_00033968		212	Phosphoribosylglycinamide formyltransferase (EC 2.1.2.2)	GO:0004644|phosphoribosylglycinamide formyltransferase activity
fig|90371.4806.peg.230	PATRIC.90371.4806.90371.4806.con.0001.CDS.219958.221601.fwd			219958	221601	1644	+	PLF_590_00024086	PGF_04602135		547	Lipid A phosphoethanolamine transferase EptA/PmrC (EC 2.7.8.43)
fig|90371.4806.peg.2271	PATRIC.90371.4806.90371.4806.con.0001.CDS.2261528.2262361.fwd			2261528	2262361	834	+	PLF_590_00003616	PGF_00066970		277	Xanthosine phosphorylase (EC 2.4.2.1)	GO:0004731|purine-nucleoside phosphorylase activity
fig|90371.4806.peg.2286	PATRIC.90371.4806.90371.4806.con.0001.CDS.2278392.2279357.fwd			2278392	2279357	966	+	PLF_590_00000261	PGF_00007844		321	Glucokinase (EC 2.7.1.2)	GO:0004340|glucokinase activity
fig|90371.4806.peg.239	PATRIC.90371.4806.90371.4806.con.0001.CDS.228488.230635.fwd			228488	230635	2148	+	PLF_590_00023963	PGF_00006130		715	Formate dehydrogenase H (EC 1.2.1.2) @ selenocysteine-containing	GO:0008863|formate dehydrogenase (NAD+) activity
fig|90371.4806.peg.2309	PATRIC.90371.4806.90371.4806.con.0001.CDS.2301660.2302745.fwd			2301660	2302745	1086	+	PLF_590_00000618	PGF_00417840		361	Chorismate synthase (EC 4.2.3.5)	GO:0004107|chorismate synthase activity
fig|90371.4806.peg.2310	PATRIC.90371.4806.90371.4806.con.0001.CDS.2302749.2303573.fwd			2302749	2303573	825	+	PLF_590_00003244	PGF_00030246		274	Penicillin-insensitive murein endopeptidase
fig|90371.4806.peg.2315	PATRIC.90371.4806.90371.4806.con.0001.CDS.2307450.2308664.fwd			2307450	2308664	1215	+	PLF_590_00001279	PGF_00421013		404	3-oxoacyl-[acyl-carrier-protein] synthase, KASI (EC 2.3.1.41)	GO:0004315|3-oxoacyl-[acyl-carrier-protein] synthase activity
fig|90371.4806.peg.2319	PATRIC.90371.4806.90371.4806.con.0001.CDS.2310569.2310943.fwd			2310569	2310943	375	+	PLF_590_00002307	PGF_00032353		124	Phage protein
fig|90371.4806.peg.2328	PATRIC.90371.4806.90371.4806.con.0001.CDS.2318272.2319540.fwd			2318272	2319540	1269	+	PLF_590_00002641	PGF_04485073		422	Dihydrofolate synthase (EC 6.3.2.12) @ Folylpolyglutamate synthase (EC 6.3.2.17)	GO:0008841|dihydrofolate synthase activity;GO:0004326|tetrahydrofolylpolyglutamate synthase activity
fig|90371.4806.peg.2331	PATRIC.90371.4806.90371.4806.con.0001.CDS.2321041.2322558.fwd			2321041	2322558	1518	+	PLF_590_00000889	PGF_00050995		505	Amidophosphoribosyltransferase (EC 2.4.2.14)	GO:0004044|amidophosphoribosyltransferase activity
fig|90371.4806.peg.2374	PATRIC.90371.4806.90371.4806.con.0001.CDS.2362272.2364998.fwd			2362272	2364998	2727	+	PLF_590_00000334	PGF_07276470		908	NADH-ubiquinone oxidoreductase chain G (EC 1.6.5.3)	GO:0008137|NADH dehydrogenase (ubiquinone) activity
fig|90371.4806.peg.247	PATRIC.90371.4806.90371.4806.con.0001.CDS.238545.239981.rev			238545	239981	1437	-	PLF_590_00001886	PGF_00420561		478	Cytochrome c552 precursor (EC 1.7.2.2)	GO:0042279|nitrite reductase (cytochrome, ammonia-forming) activity
fig|90371.4806.peg.2393	PATRIC.90371.4806.90371.4806.con.0001.CDS.2392869.2393831.fwd			2392869	2393831	963	+	PLF_590_00003072	PGF_03374975		320	O-succinylbenzoate synthase (EC 4.2.1.113)
fig|90371.4806.peg.2400	PATRIC.90371.4806.90371.4806.con.0001.CDS.2398793.2400775.rev			2398793	2400775	1983	-	PLF_590_00000411	PGF_00063953		660	UDP-4-amino-4-deoxy-L-arabinose formyltransferase (EC 2.1.2.13) / UDP-glucuronic acid oxidase (UDP-4-keto-hexauronic acid decarboxylating) (EC 1.1.1.305)
fig|90371.4806.peg.2402	PATRIC.90371.4806.90371.4806.con.0001.CDS.2401758.2402897.rev			2401758	2402897	1140	-	PLF_590_00003169	PGF_00063955		379	UDP-4-amino-4-deoxy-L-arabinose--oxoglutarate aminotransferase (EC 2.6.1.87)
fig|90371.4806.peg.248	PATRIC.90371.4806.90371.4806.con.0001.CDS.240413.242371.fwd			240413	242371	1959	+	PLF_590_00000519	PGF_10523783		652	Acetyl-CoA synthetase (EC 6.2.1.1)	GO:0003987|acetate-CoA ligase activity
fig|90371.4806.peg.2422	PATRIC.90371.4806.90371.4806.con.0001.CDS.2421953.2423083.rev			2421953	2423083	1131	-	PLF_590_00001087	PGF_05292270		376	Ribonucleotide reductase of class Ia (aerobic), beta subunit (EC 1.17.4.1)	GO:0004748|ribonucleoside-diphosphate reductase activity, thioredoxin disulfide as acceptor
fig|90371.4806.peg.2428	PATRIC.90371.4806.90371.4806.con.0001.CDS.2430534.2433170.fwd			2430534	2433170	2637	+	PLF_590_00000441	PGF_03272313		878	DNA gyrase subunit A (EC 5.99.1.3)	GO:0003918|DNA topoisomerase type II (ATP-hydrolyzing) activity
fig|90371.4806.peg.2437	PATRIC.90371.4806.90371.4806.con.0001.CDS.2446327.2446833.rev			2446327	2446833	507	-	PLF_590_00003078	PGF_00038829		168	Proteinase inhibitor I11, ecotin precursor
fig|90371.4806.peg.2461	PATRIC.90371.4806.90371.4806.con.0001.CDS.2464068.2464625.fwd			2464068	2464625	558	+	PLF_590_00003769	PGF_03307965		185	Putative outer membrane protein
fig|90371.4806.peg.2469	PATRIC.90371.4806.90371.4806.con.0001.CDS.2471441.2472136.fwd			2471441	2472136	696	+	PLF_590_00002796	PGF_09626318		231	SSU rRNA pseudouridine(516) synthase (EC 5.4.99.19)
fig|90371.4806.peg.2496	PATRIC.90371.4806.90371.4806.con.0001.CDS.2497295.2499286.fwd			2497295	2499286	1992	+	PLF_590_00000193	PGF_01346254		663	Colicin I receptor
fig|90371.4806.peg.2498	PATRIC.90371.4806.90371.4806.con.0001.CDS.2500685.2501572.rev			2500685	2501572	888	-	PLF_590_00002180	PGF_03116802		295	Phosphoserine phosphatase (EC 3.1.3.3)	GO:0004647|phosphoserine phosphatase activity
fig|90371.4806.peg.2502	PATRIC.90371.4806.90371.4806.con.0001.CDS.2504726.2505394.fwd			2504726	2505394	669	+	PLF_590_00002018	PGF_02820109		222	GTP cyclohydrolase I (EC 3.5.4.16) type 1	GO:0003934|GTP cyclohydrolase I activity
fig|90371.4806.peg.2505	PATRIC.90371.4806.90371.4806.con.0001.CDS.2508222.2509220.fwd			2508222	2509220	999	+	PLF_590_00000970	PGF_05728830		332	Galactose/methyl galactoside ABC transporter, substrate-binding protein MglB (EC 3.6.3.17)	GO:0015407|monosaccharide-transporting ATPase activity
fig|90371.4806.peg.2506	PATRIC.90371.4806.90371.4806.con.0001.CDS.2509354.2510874.fwd			2509354	2510874	1521	+	PLF_590_00000101	PGF_00007128		506	Galactose/methyl galactoside ABC transporter, ATP-binding protein MglA (EC 3.6.3.17)	GO:0015407|monosaccharide-transporting ATPase activity
fig|90371.4806.peg.2508	PATRIC.90371.4806.90371.4806.con.0001.CDS.2511975.2513210.rev			2511975	2513210	1236	-	PLF_590_00000111	PGF_00024414		411	NAD-dependent dihydropyrimidine dehydrogenase subunit PreA (EC 1.3.1.1)	GO:0004159|dihydrouracil dehydrogenase (NAD+) activity
fig|90371.4806.peg.2512	PATRIC.90371.4806.90371.4806.con.0001.CDS.2515788.2516672.rev			2515788	2516672	885	-	PLF_590_00002001	PGF_08837849		294	Cytidine deaminase (EC 3.5.4.5)	GO:0004126|cytidine deaminase activity
fig|90371.4806.peg.258	PATRIC.90371.4806.90371.4806.con.0001.CDS.251786.252109.fwd			251786	252109	324	+	PLF_590_00002198	PGF_00047358		107	DNA-binding transcriptional dual regulator SoxS
fig|90371.4806.peg.2528	PATRIC.90371.4806.90371.4806.con.0001.CDS.2529405.2530313.fwd			2529405	2530313	909	+	PLF_590_00003241	PGF_08592966		302	Murein-DD-endopeptidase (EC 3.4.99.-)
fig|90371.4806.peg.2529	PATRIC.90371.4806.90371.4806.con.0001.CDS.2530372.2532102.rev			2530372	2532102	1731	-	PLF_590_00000275	PGF_00420992		576	D-lactate dehydrogenase (EC 1.1.1.28)	GO:0008720|D-lactate dehydrogenase activity
fig|90371.4806.peg.2530	PATRIC.90371.4806.90371.4806.con.0001.CDS.2532369.2534666.fwd			2532369	2534666	2298	+	PLF_590_00000310	PGF_03096126		765	Periplasmic beta-glucosidase (EC 3.2.1.21)	GO:0008422|beta-glucosidase activity
fig|90371.4806.peg.2542	PATRIC.90371.4806.90371.4806.con.0001.CDS.2544067.2546100.rev			2544067	2546100	2034	-	PLF_590_00001668	PGF_03609651		677	Methionyl-tRNA synthetase (EC 6.1.1.10)	GO:0004825|methionine-tRNA ligase activity
fig|90371.4806.peg.2547	PATRIC.90371.4806.90371.4806.con.0001.CDS.2549495.2551984.fwd			2549495	2551984	2490	+	PLF_590_00010424	PGF_00028442		829	Outer membrane usher protein YehB
fig|90371.4806.peg.2548	PATRIC.90371.4806.90371.4806.con.0001.CDS.2552000.2553007.fwd			2552000	2553007	1008	+	PLF_590_00004396	PGF_00064712		335	Uncharacterized fimbrial-like protein YehA
fig|90371.4806.peg.2551	PATRIC.90371.4806.90371.4806.con.0001.CDS.2554777.2555577.fwd			2554777	2555577	801	+	PLF_590_00002986	PGF_05520131		266	Hydroxymethylpyrimidine phosphate kinase ThiD (EC 2.7.4.7)	GO:0008972|phosphomethylpyrimidine kinase activity
fig|90371.4806.peg.2561	PATRIC.90371.4806.90371.4806.con.0001.CDS.2563904.2565265.rev			2563904	2565265	1362	-	PLF_590_00000611	PGF_02105064		453	Uncharacterized protease YegQ
fig|90371.4806.peg.262	PATRIC.90371.4806.90371.4806.con.0001.CDS.256927.273612.rev			256927	273612	16686	-	PLF_590_00000037	PGF_07054070		5561	Large repetitive protein
fig|90371.4806.peg.2590	PATRIC.90371.4806.90371.4806.con.0001.CDS.2596094.2596675.fwd			2596094	2596675	582	+	PLF_590_00002917	PGF_00422918		193	Deoxycytidine triphosphate deaminase (EC 3.5.4.13)	GO:0008829|dCTP deaminase activity
fig|90371.4806.peg.2602	PATRIC.90371.4806.90371.4806.con.0001.CDS.2608497.2609243.fwd			2608497	2609243	747	+	PLF_590_00001365	PGF_03007781		248	Colanic acid biosynthesis glycosyl transferase WcaE
fig|90371.4806.peg.2605	PATRIC.90371.4806.90371.4806.con.0001.CDS.2610961.2611926.fwd			2610961	2611926	966	+	PLF_590_00002651	PGF_02827227		321	GDP-L-fucose synthetase (EC 1.1.1.271)	GO:0050577|GDP-L-fucose synthase activity
fig|90371.4806.peg.2609	PATRIC.90371.4806.90371.4806.con.0001.CDS.2615172.2616542.fwd			2615172	2616542	1371	+	PLF_590_00000042	PGF_03106337		456	Phosphomannomutase (EC 5.4.2.8) => Colanic acid	GO:0004615|phosphomannomutase activity
fig|90371.4806.peg.2615	PATRIC.90371.4806.90371.4806.con.0001.CDS.2623712.2624605.fwd			2623712	2624605	894	+	PLF_590_00000877	PGF_00064393		297	UTP--glucose-1-phosphate uridylyltransferase (EC 2.7.7.9)	GO:0003983|UTP:glucose-1-phosphate uridylyltransferase activity
fig|90371.4806.peg.2616	PATRIC.90371.4806.90371.4806.con.0001.CDS.2624982.2626067.fwd			2624982	2626067	1086	+	PLF_590_00003968	PGF_03056683		361	dTDP-glucose 4,6-dehydratase (EC 4.2.1.46)	GO:0008460|dTDP-glucose 4,6-dehydratase activity
fig|90371.4806.peg.2617	PATRIC.90371.4806.90371.4806.con.0001.CDS.2626067.2626966.fwd			2626067	2626966	900	+	PLF_590_00004048	PGF_00571237		299	dTDP-4-dehydrorhamnose reductase (EC 1.1.1.133)	GO:0008831|dTDP-4-dehydrorhamnose reductase activity
fig|90371.4806.peg.2618	PATRIC.90371.4806.90371.4806.con.0001.CDS.2627014.2627892.fwd			2627014	2627892	879	+	PLF_590_00004047	PGF_08108653		292	Glucose-1-phosphate thymidylyltransferase (EC 2.7.7.24)	GO:0008879|glucose-1-phosphate thymidylyltransferase activity
fig|90371.4806.peg.2619	PATRIC.90371.4806.90371.4806.con.0001.CDS.2627896.2628444.fwd			2627896	2628444	549	+	PLF_590_00004139	PGF_07115887		182	dTDP-4-dehydrorhamnose 3,5-epimerase (EC 5.1.3.13)	GO:0008830|dTDP-4-dehydrorhamnose 3,5-epimerase activity
fig|90371.4806.peg.2620	PATRIC.90371.4806.90371.4806.con.0001.CDS.2628450.2629424.fwd			2628450	2629424	975	+	PLF_590_00004057	PGF_04641239		324	CDP-6-deoxy-delta-3,4-glucoseen reductase-like
fig|90371.4806.peg.2621	PATRIC.90371.4806.90371.4806.con.0001.CDS.2629440.2630213.fwd			2629440	2630213	774	+	PLF_590_00004091	PGF_04587056		257	Glucose-1-phosphate cytidylyltransferase (EC 2.7.7.33)	GO:0047343|glucose-1-phosphate cytidylyltransferase activity
fig|90371.4806.peg.2622	PATRIC.90371.4806.90371.4806.con.0001.CDS.2630218.2631297.fwd			2630218	2631297	1080	+	PLF_590_00004090	PGF_00414981		359	CDP-glucose 4,6-dehydratase (EC 4.2.1.45)	GO:0047733|CDP-glucose 4,6-dehydratase activity
fig|90371.4806.peg.2628	PATRIC.90371.4806.90371.4806.con.0001.CDS.2637325.2638269.fwd			2637325	2638269	945	+	PLF_590_00010342	PGF_03303586		314	O antigen biosynthesis rhamnosyltransferase RfbN
fig|90371.4806.peg.2629	PATRIC.90371.4806.90371.4806.con.0001.CDS.2638270.2639709.fwd			2638270	2639709	1440	+	PLF_590_00004063	PGF_09170204		479	Mannose-1-phosphate guanylyltransferase (EC 2.7.7.13) / Mannose-6-phosphate isomerase (EC 5.3.1.8)	GO:0004475|mannose-1-phosphate guanylyltransferase activity;GO:0004476|mannose-6-phosphate isomerase activity
fig|90371.4806.peg.2630	PATRIC.90371.4806.90371.4806.con.0001.CDS.2639696.2641129.fwd			2639696	2641129	1434	+	PLF_590_00004067	PGF_00033814		477	Phosphomannomutase (EC 5.4.2.8)	GO:0004615|phosphomannomutase activity
fig|90371.4806.peg.2631	PATRIC.90371.4806.90371.4806.con.0001.CDS.2641201.2642631.fwd			2641201	2642631	1431	+	PLF_590_00004036	PGF_08794816		476	Undecaprenyl-phosphate galactosephosphotransferase (EC 2.7.8.6)	GO:0047360|undecaprenyl-phosphate galactose phosphotransferase activity
fig|90371.4806.peg.2633	PATRIC.90371.4806.90371.4806.con.0001.CDS.2644437.2645603.fwd			2644437	2645603	1167	+	PLF_590_00001514	PGF_10410292		388	UDP-glucose 6-dehydrogenase (EC 1.1.1.22)	GO:0003979|UDP-glucose 6-dehydrogenase activity
fig|90371.4806.peg.2640	PATRIC.90371.4806.90371.4806.con.0001.CDS.2650564.2651643.rev			2650564	2651643	1080	-	PLF_590_00002283	PGF_03811905		359	Histidinol-phosphate aminotransferase (EC 2.6.1.9)	GO:0004400|histidinol-phosphate transaminase activity;GO:0004400|L-phenylalanine:2-oxoglutarate aminotransferase activity
fig|90371.4806.peg.2641	PATRIC.90371.4806.90371.4806.con.0001.CDS.2651640.2652944.rev			2651640	2652944	1305	-	PLF_590_00000447	PGF_05760069		434	Histidinol dehydrogenase (EC 1.1.1.23)	GO:0004399|histidinol dehydrogenase activity
fig|90371.4806.peg.2642	PATRIC.90371.4806.90371.4806.con.0001.CDS.2653047.2653946.rev			2653047	2653946	900	-	PLF_590_00002253	PGF_03011092		299	ATP phosphoribosyltransferase (EC 2.4.2.17) => HisGl	GO:0003879|ATP phosphoribosyltransferase activity
fig|90371.4806.peg.2648	PATRIC.90371.4806.90371.4806.con.0001.CDS.2659665.2662013.rev			2659665	2662013	2349	-	PLF_590_00000044	PGF_03308248		782	E3 ubiquitin-protein ligase SopA
fig|90371.4806.peg.2696	PATRIC.90371.4806.90371.4806.con.0001.CDS.2703902.2704447.fwd			2703902	2704447	546	+	PLF_590_00003611	PGF_02790700		181	Adenosylcobinamide kinase (EC 2.7.1.156) / Adenosylcobinamide-phosphate guanylyltransferase (EC 2.7.7.62)	GO:0043752|adenosylcobinamide kinase activity;GO:0008820|cobinamide phosphate guanylyltransferase activity
fig|90371.4806.peg.2698	PATRIC.90371.4806.90371.4806.con.0001.CDS.2705214.2706284.fwd			2705214	2706284	1071	+	PLF_590_00001159	PGF_00025623		356	Nicotinate-nucleotide--dimethylbenzimidazole phosphoribosyltransferase (EC 2.4.2.21)	GO:0008939|nicotinate-nucleotide-dimethylbenzimidazole phosphoribosyltransferase activity
fig|90371.4806.peg.2705	PATRIC.90371.4806.90371.4806.con.0001.CDS.2712532.2713527.fwd			2712532	2713527	996	+	PLF_590_00000041	PGF_00024478		331	NAD-dependent glyceraldehyde-3-phosphate dehydrogenase (EC 1.2.1.12)	GO:0004365|glyceraldehyde-3-phosphate dehydrogenase (NAD+) (phosphorylating) activity
fig|90371.4806.peg.2723	PATRIC.90371.4806.90371.4806.con.0001.CDS.2724828.2726282.fwd			2724828	2726282	1455	+	PLF_590_00001114	PGF_00013801		484	AMP nucleosidase (EC 3.2.2.4)	GO:0008714|AMP nucleosidase activity
fig|90371.4806.peg.263	PATRIC.90371.4806.90371.4806.con.0001.CDS.273629.274906.rev			273629	274906	1278	-	PLF_590_00000225	PGF_03302520		425	Putative type-I secretion protein
fig|90371.4806.peg.2766	PATRIC.90371.4806.90371.4806.con.0001.CDS.2765255.2766052.rev			2765255	2766052	798	-	PLF_590_00001942	PGF_00037928		265	Protein MtfA
fig|90371.4806.peg.2792	PATRIC.90371.4806.90371.4806.con.0001.CDS.2786885.2787154.rev			2786885	2787154	270	-	PLF_590_00002542	PGF_07525202		89	Flagellar biosynthesis protein FliQ
fig|90371.4806.peg.2815	PATRIC.90371.4806.90371.4806.con.0001.CDS.2804079.2805596.fwd			2804079	2805596	1518	+	PLF_590_00024350	PGF_04066041		505	Flagellin FliC
fig|90371.4806.peg.2837	PATRIC.90371.4806.90371.4806.con.0001.CDS.2823395.2823730.rev			2823395	2823730	336	-	PLF_590_00002066	PGF_03301822		111	Putative outer membrane lipoprotein
fig|90371.4806.peg.2843	PATRIC.90371.4806.90371.4806.con.0001.CDS.2827826.2829247.fwd			2827826	2829247	1422	+	PLF_590_00000288	PGF_06214912		473	Alpha,alpha-trehalose-phosphate synthase [UDP-forming] (EC 2.4.1.15)	GO:0003825|alpha,alpha-trehalose-phosphate synthase (UDP-forming) activity
fig|90371.4806.peg.2852	PATRIC.90371.4806.90371.4806.con.0001.CDS.2836129.2837790.fwd			2836129	2837790	1662	+	PLF_590_00001790	PGF_00020885		553	Methyl-accepting chemotaxis protein II (aspartate chemoreceptor protein)
fig|90371.4806.peg.2853	PATRIC.90371.4806.90371.4806.con.0001.CDS.2837951.2838817.fwd			2837951	2838817	867	+	PLF_590_00002518	PGF_08449066		288	Chemotaxis protein methyltransferase CheR (EC 2.1.1.80)	GO:0008983|protein-glutamate O-methyltransferase activity
fig|90371.4806.peg.2855	PATRIC.90371.4806.90371.4806.con.0001.CDS.2839881.2840270.fwd			2839881	2840270	390	+	PLF_590_00002830	PGF_10238627		129	Chemotaxis regulator - transmits chemoreceptor signals to flagellar motor components CheY
fig|90371.4806.peg.276	PATRIC.90371.4806.90371.4806.con.0001.CDS.284688.285401.rev			284688	285401	714	-	PLF_590_00001476	PGF_00025032		237	NMN phosphatase (EC 3.1.3.5); Class B acid phosphatase precursor (EC 3.1.3.2)	GO:0008253|5'-nucleotidase activity;GO:0003993|acid phosphatase activity
fig|90371.4806.peg.2880	PATRIC.90371.4806.90371.4806.con.0001.CDS.2863570.2864355.rev			2863570	2864355	786	-	PLF_590_00003105	PGF_04150742		261	Zinc ABC transporter, permease protein ZnuB
fig|90371.4806.peg.2881	PATRIC.90371.4806.90371.4806.con.0001.CDS.2864352.2865107.rev			2864352	2865107	756	-	PLF_590_00001108	PGF_08228852		251	Zinc ABC transporter, ATP-binding protein ZnuC
fig|90371.4806.peg.2889	PATRIC.90371.4806.90371.4806.con.0001.CDS.2874962.2875603.fwd			2874962	2875603	642	+	PLF_590_00003304	PGF_00730641		213	4-hydroxy-2-oxoglutarate aldolase (EC 4.1.3.16) @ 2-dehydro-3-deoxyphosphogluconate aldolase (EC 4.1.2.14)	GO:0008700|4-hydroxy-2-oxoglutarate aldolase activity;GO:0008675|2-dehydro-3-deoxy-phosphogluconate aldolase activity
fig|90371.4806.peg.2890	PATRIC.90371.4806.90371.4806.con.0001.CDS.2875703.2876881.rev			2875703	2876881	1179	-	PLF_590_00002441	PGF_00033971		392	Formate-dependent phosphoribosylglycinamide formyltransferase
fig|90371.4806.peg.2932	PATRIC.90371.4806.90371.4806.con.0001.CDS.2904020.2904589.fwd			2904020	2904589	570	+	PLF_590_00001214	PGF_05117700		189	Free methionine-(R)-sulfoxide reductase, contains GAF domain
fig|90371.4806.peg.2943	PATRIC.90371.4806.90371.4806.con.0001.CDS.2912819.2913028.fwd			2912819	2913028	210	+	PLF_590_00002977	PGF_01542417		69	Cold shock protein of CSP family => CspC (naming convention as in E.coli)
fig|90371.4806.peg.2961	PATRIC.90371.4806.90371.4806.con.0001.CDS.2931606.2933357.fwd			2931606	2933357	1752	+	PLF_590_00000914	PGF_00734739		583	Long-chain-fatty-acid--CoA ligase (EC 6.2.1.3)	GO:0004467|long-chain fatty acid-CoA ligase activity
fig|90371.4806.peg.2972	PATRIC.90371.4806.90371.4806.con.0001.CDS.2939534.2940064.rev			2939534	2940064	531	-	PLF_590_00001936	PGF_07549903		176	Periplasmic thiol:disulfide oxidoreductase DsbB, required for DsbA reoxidation
fig|90371.4806.peg.2974	PATRIC.90371.4806.90371.4806.con.0001.CDS.2941970.2942689.fwd			2941970	2942689	720	+	PLF_590_00001835	PGF_00058734		239	Transcriptional regulator for fatty acid degradation FadR, GntR family
fig|90371.4806.peg.3000	PATRIC.90371.4806.90371.4806.con.0001.CDS.2967858.2968949.rev			2967858	2968949	1092	-	PLF_590_00001654	PGF_00007012		363	GTP-binding and nucleic acid-binding protein YchF
fig|90371.4806.peg.3006	PATRIC.90371.4806.90371.4806.con.0001.CDS.2973272.2974123.rev			2973272	2974123	852	-	PLF_590_00002249	PGF_00423533		283	4-diphosphocytidyl-2-C-methyl-D-erythritol kinase (EC 2.7.1.148)	GO:0050515|4-(cytidine 5'-diphospho)-2-C-methyl-D-erythritol kinase activity
fig|90371.4806.peg.3007	PATRIC.90371.4806.90371.4806.con.0001.CDS.2974120.2974743.rev			2974120	2974743	624	-	PLF_590_00002866	PGF_01747642		207	Outer membrane lipoprotein component of lipoprotein transport system LolB
fig|90371.4806.peg.3014	PATRIC.90371.4806.90371.4806.con.0001.CDS.2979506.2980360.fwd			2979506	2980360	855	+	PLF_590_00003302	PGF_00039342		284	2-Keto-3-deoxy-D-manno-octulosonate-8-phosphate synthase (EC 2.5.1.55)	GO:0008676|3-deoxy-8-phosphooctulonate synthase activity
fig|90371.4806.peg.3023	PATRIC.90371.4806.90371.4806.con.0001.CDS.2988611.2992354.fwd			2988611	2992354	3744	+	PLF_590_00000127	PGF_09372748		1247	Respiratory nitrate reductase alpha chain (EC 1.7.99.4)	GO:0008940|nitrate reductase activity
fig|90371.4806.peg.3024	PATRIC.90371.4806.90371.4806.con.0001.CDS.2992351.2993886.fwd			2992351	2993886	1536	+	PLF_590_00002199	PGF_00047730		511	Respiratory nitrate reductase beta chain (EC 1.7.99.4)	GO:0008940|nitrate reductase activity
fig|90371.4806.peg.3026	PATRIC.90371.4806.90371.4806.con.0001.CDS.2994593.2995270.fwd			2994593	2995270	678	+	PLF_590_00002200	PGF_00047734		225	Respiratory nitrate reductase gamma chain (EC 1.7.99.4)	GO:0008940|nitrate reductase activity
fig|90371.4806.peg.292	PATRIC.90371.4806.90371.4806.con.0001.CDS.300889.301386.rev			300889	301386	498	-	PLF_590_00003350	PGF_00417843		165	Chorismate--pyruvate lyase (EC 4.1.3.40)	GO:0008813|chorismate lyase activity
fig|90371.4806.peg.3039	PATRIC.90371.4806.90371.4806.con.0001.CDS.3009756.3011387.fwd			3009756	3011387	1632	+	PLF_590_00000474	PGF_02147779		543	Oligopeptide ABC transporter, substrate-binding protein OppA (TC 3.A.1.5.1)
fig|90371.4806.peg.3054	PATRIC.90371.4806.90371.4806.con.0001.CDS.3022463.3023101.fwd			3022463	3023101	639	+	PLF_590_00002171	PGF_00027212		212	Outer membrane protein W precursor
fig|90371.4806.peg.3057	PATRIC.90371.4806.90371.4806.con.0001.CDS.3024661.3025164.rev			3024661	3025164	504	-	PLF_590_00003472	PGF_04807308		167	Stress response diiron-containing protein YciF
fig|90371.4806.peg.3059	PATRIC.90371.4806.90371.4806.con.0001.CDS.3025916.3026722.rev			3025916	3026722	807	-	PLF_590_00002889	PGF_00062023		268	Tryptophan synthase alpha chain (EC 4.2.1.20)	GO:0004834|tryptophan synthase activity
fig|90371.4806.peg.294	PATRIC.90371.4806.90371.4806.con.0001.CDS.302648.304006.rev			302648	304006	1359	-	PLF_590_00002034	PGF_12948675		452	Maltoporin (maltose/maltodextrin high-affinity receptor, phage lambda receptor protein)
fig|90371.4806.peg.3060	PATRIC.90371.4806.90371.4806.con.0001.CDS.3026722.3027915.rev			3026722	3027915	1194	-	PLF_590_00001098	PGF_00062027		397	Tryptophan synthase beta chain (EC 4.2.1.20)	GO:0004834|tryptophan synthase activity
fig|90371.4806.peg.3061	PATRIC.90371.4806.90371.4806.con.0001.CDS.3027925.3029283.rev			3027925	3029283	1359	-	PLF_590_00003467	PGF_00014053		452	Indole-3-glycerol phosphate synthase (EC 4.1.1.48) / Phosphoribosylanthranilate isomerase (EC 5.3.1.24)	GO:0004425|indole-3-glycerol-phosphate synthase activity;GO:0004640|phosphoribosylanthranilate isomerase activity
fig|90371.4806.peg.3071	PATRIC.90371.4806.90371.4806.con.0001.CDS.3038605.3041202.fwd			3038605	3041202	2598	+	PLF_590_00000524	PGF_10300474		865	DNA topoisomerase I (EC 5.99.1.2)	GO:0003917|DNA topoisomerase type I activity
fig|90371.4806.peg.3080	PATRIC.90371.4806.90371.4806.con.0001.CDS.3049610.3050407.fwd			3049610	3050407	798	+	PLF_590_00001931	PGF_00777371		265	Orotidine 5'-phosphate decarboxylase (EC 4.1.1.23)	GO:0004590|orotidine-5'-phosphate decarboxylase activity
fig|90371.4806.peg.3081	PATRIC.90371.4806.90371.4806.con.0001.CDS.3050407.3050733.fwd			3050407	3050733	327	+	PLF_590_00003257	PGF_00060481		108	Translation initiation factor SUI1-related protein
fig|90371.4806.peg.296	PATRIC.90371.4806.90371.4806.con.0001.CDS.305566.306756.fwd			305566	306756	1191	+	PLF_590_00001920	PGF_01932859		396	Maltodextrin ABC transporter, substrate-binding protein MdxE
fig|90371.4806.peg.3088	PATRIC.90371.4806.90371.4806.con.0001.CDS.3058070.3058858.rev			3058070	3058858	789	-	PLF_590_00002841	PGF_10160552		262	Enoyl-[acyl-carrier-protein] reductase [NADH] (EC 1.3.1.9)	GO:0004318|enoyl-[acyl-carrier-protein] reductase (NADH) activity
fig|90371.4806.peg.3120	PATRIC.90371.4806.90371.4806.con.0001.CDS.3087938.3089920.fwd			3087938	3089920	1983	+	PLF_590_00000110	PGF_00015196		660	Invasin-like protein
fig|90371.4806.peg.3121	PATRIC.90371.4806.90371.4806.con.0001.CDS.3089947.3090771.fwd			3089947	3090771	825	+	PLF_590_00003986	PGF_03308051		274	Exported protein STM1668
fig|90371.4806.peg.3139	PATRIC.90371.4806.90371.4806.con.0001.CDS.3108572.3109006.rev			3108572	3109006	435	-	PLF_590_00002490	PGF_00065943		144	Universal stress protein F
fig|90371.4806.peg.3141	PATRIC.90371.4806.90371.4806.con.0001.CDS.3109488.3113012.rev			3109488	3113012	3525	-	PLF_590_00000103	PGF_00046007		1174	Pyruvate-flavodoxin oxidoreductase
fig|90371.4806.peg.3150	PATRIC.90371.4806.90371.4806.con.0001.CDS.3119095.3119700.rev			3119095	3119700	606	-	PLF_590_00003383	PGF_10547233		201	FMN-dependent NADH-azoreductase (EC 1.7.1.6)	GO:0050446|azobenzene reductase activity
fig|90371.4806.peg.3151	PATRIC.90371.4806.90371.4806.con.0001.CDS.3119883.3123803.fwd			3119883	3123803	3921	+	PLF_590_00000093	PGF_08152874		1306	ATP-dependent helicase HrpA
fig|90371.4806.peg.3179	PATRIC.90371.4806.90371.4806.con.0001.CDS.3152064.3152501.rev			3152064	3152501	438	-	PLF_590_00002631	PGF_02160099		145	Aminoglycoside N(6')-acetyltransferase (EC 2.3.1.82) => AAC(6')-Ic,f,g,h,j,k,l,r-z	GO:0047663|aminoglycoside 6'-N-acetyltransferase activity
fig|90371.4806.peg.3187	PATRIC.90371.4806.90371.4806.con.0001.CDS.3158278.3158817.fwd			3158278	3158817	540	+	PLF_590_00002945	PGF_01715955		179	Ribosomal-protein-L7p-serine acetyltransferase
fig|90371.4806.peg.3199	PATRIC.90371.4806.90371.4806.con.0001.CDS.3169115.3169885.fwd			3169115	3169885	771	+	PLF_590_00002002	PGF_09220422		256	D-alanyl-D-alanine dipeptidase (EC 3.4.13.22)
fig|90371.4806.peg.3201	PATRIC.90371.4806.90371.4806.con.0001.CDS.3171560.3173005.fwd			3171560	3173005	1446	+	PLF_590_00000329	PGF_02417835		481	4-aminobutyraldehyde dehydrogenase (EC 1.2.1.19)	GO:0019145|aminobutyraldehyde dehydrogenase activity;GO:0019145|1-pyrroline dehydrogenase activity
fig|90371.4806.peg.3209	PATRIC.90371.4806.90371.4806.con.0001.CDS.3181706.3182743.fwd			3181706	3182743	1038	+	PLF_590_00000323	PGF_00042843		345	Putative oxidoreductase YncB
fig|90371.4806.peg.3215	PATRIC.90371.4806.90371.4806.con.0001.CDS.3189703.3190335.fwd			3189703	3190335	633	+	PLF_590_00002906	PGF_03308599		210	Secreted effector protein SteA
fig|90371.4806.peg.3221	PATRIC.90371.4806.90371.4806.con.0001.CDS.3193871.3195415.rev			3193871	3195415	1545	-	PLF_590_00000645	PGF_00047730		514	Respiratory nitrate reductase beta chain (EC 1.7.99.4)	GO:0008940|nitrate reductase activity
fig|90371.4806.peg.3229	PATRIC.90371.4806.90371.4806.con.0001.CDS.3206344.3209391.fwd			3206344	3209391	3048	+	PLF_590_00000017	PGF_00006132		1015	Formate dehydrogenase N alpha subunit (EC 1.2.1.2) @ selenocysteine-containing	GO:0008863|formate dehydrogenase (NAD+) activity
fig|90371.4806.peg.3230	PATRIC.90371.4806.90371.4806.con.0001.CDS.3209405.3210289.fwd			3209405	3210289	885	+	PLF_590_00003548	PGF_00006133		294	Formate dehydrogenase N beta subunit (EC 1.2.1.2)	GO:0008863|formate dehydrogenase (NAD+) activity
fig|90371.4806.peg.3231	PATRIC.90371.4806.90371.4806.con.0001.CDS.3210282.3210938.fwd			3210282	3210938	657	+	PLF_590_00003384	PGF_00006134		218	Formate dehydrogenase N gamma subunit (EC 1.2.1.2)	GO:0008863|formate dehydrogenase (NAD+) activity
fig|90371.4806.peg.3235	PATRIC.90371.4806.90371.4806.con.0001.CDS.3214433.3214648.rev			3214433	3214648	216	-	PLF_590_00002973	PGF_00400372		71	Bdm protein
fig|90371.4806.peg.3256	PATRIC.90371.4806.90371.4806.con.0001.CDS.3235688.3236077.fwd			3235688	3236077	390	+	PLF_590_00003685	PGF_00049032		129	RidA/YER057c/UK114 superfamily, group 7, YjgH-like protein
fig|90371.4806.peg.3279	PATRIC.90371.4806.90371.4806.con.0001.CDS.3256968.3257915.rev			3256968	3257915	948	-	PLF_590_00000738	PGF_00064234		315	UPF0187 protein YneE
fig|90371.4806.peg.37	PATRIC.90371.4806.90371.4806.con.0001.CDS.32634.33638.fwd			32634	33638	1005	+	PLF_590_00001479	PGF_02346669		334	Ornithine carbamoyltransferase (EC 2.1.3.3)	GO:0004585|ornithine carbamoyltransferase activity
fig|90371.4806.peg.323	PATRIC.90371.4806.90371.4806.con.0001.CDS.328804.329166.fwd			328804	329166	363	+	PLF_590_00004608	PGF_07561028		120	Bactoprenol-linked glucose translocase
fig|90371.4806.peg.3328	PATRIC.90371.4806.90371.4806.con.0001.CDS.3300976.3301338.rev			3300976	3301338	363	-	PLF_590_00002469	PGF_01875008		120	Spermidine export protein MdtJ
fig|90371.4806.peg.3342	PATRIC.90371.4806.90371.4806.con.0001.CDS.3316219.3317622.rev			3316219	3317622	1404	-	PLF_590_00001910	PGF_00006461		467	Fumarate hydratase class II (EC 4.2.1.2)	GO:0004333|fumarate hydratase activity
fig|90371.4806.peg.3360	PATRIC.90371.4806.90371.4806.con.0001.CDS.3335844.3336449.fwd			3335844	3336449	606	+	PLF_590_00001219	PGF_06463602		201	Glutathione S-transferase (EC 2.5.1.18)	GO:0004364|glutathione transferase activity
fig|90371.4806.peg.3361	PATRIC.90371.4806.90371.4806.con.0001.CDS.3336508.3337368.rev			3336508	3337368	861	-	PLF_590_00001699	PGF_03846068		286	Pyridoxal kinase (EC 2.7.1.35)	GO:0008478|pyridoxal kinase activity
fig|90371.4806.peg.3362	PATRIC.90371.4806.90371.4806.con.0001.CDS.3337428.3338702.rev			3337428	3338702	1275	-	PLF_590_00001425	PGF_00063916		424	Tyrosyl-tRNA synthetase (EC 6.1.1.1)	GO:0004831|tyrosine-tRNA ligase activity
fig|90371.4806.peg.3363	PATRIC.90371.4806.90371.4806.con.0001.CDS.3338829.3339485.rev			3338829	3339485	657	-	PLF_590_00002068	PGF_00045833		218	Pyridoxamine 5'-phosphate oxidase (EC 1.4.3.5)	GO:0004733|pyridoxamine-phosphate oxidase activity
fig|90371.4806.peg.3372	PATRIC.90371.4806.90371.4806.con.0001.CDS.3346220.3347116.rev			3346220	3347116	897	-	PLF_590_00001586	PGF_00028690		298	Oxidoreductase YdhF
fig|90371.4806.peg.3375	PATRIC.90371.4806.90371.4806.con.0001.CDS.3348167.3349264.fwd			3348167	3349264	1098	+	PLF_590_00000633	PGF_04586716		365	N-ethylmaleimide reductase
fig|90371.4806.peg.3386	PATRIC.90371.4806.90371.4806.con.0001.CDS.3357996.3358637.rev			3357996	3358637	642	-	PLF_590_00002793	PGF_03751076		213	Riboflavin synthase eubacterial/eukaryotic (EC 2.5.1.9)	GO:0004746|riboflavin synthase activity
fig|90371.4806.peg.3387	PATRIC.90371.4806.90371.4806.con.0001.CDS.3358854.3360227.fwd			3358854	3360227	1374	+	PLF_590_00001394	PGF_00401551		457	Multidrug efflux transporter MdtK/NorM (MATE family)
fig|90371.4806.peg.3389	PATRIC.90371.4806.90371.4806.con.0001.CDS.3361755.3362534.rev			3361755	3362534	780	-	PLF_590_00003093	PGF_00063553		259	Type III secretion inner membrane protein (YscT,HrcT,SpaR,EscT,EpaR1,homologous to flagellar export components)
fig|90371.4806.peg.332	PATRIC.90371.4806.90371.4806.con.0001.CDS.336248.336703.fwd			336248	336703	456	+	PLF_590_00004696	PGF_03983906		151	hypothetical protein
fig|90371.4806.peg.3390	PATRIC.90371.4806.90371.4806.con.0001.CDS.3362535.3362801.rev			3362535	3362801	267	-	PLF_590_00007392	PGF_04479290		88	Type III secretion inner membrane protein (YscS,homologous to flagellar export components)
fig|90371.4806.peg.3393	PATRIC.90371.4806.90371.4806.con.0001.CDS.3364462.3364836.rev			3364462	3364836	375	-	PLF_590_00003291	PGF_03307854		124	Type III secretion protein (YscP)
fig|90371.4806.peg.3395	PATRIC.90371.4806.90371.4806.con.0001.CDS.3365197.3366498.rev			3365197	3366498	1302	-	PLF_590_00001100	PGF_00063488		433	Type III secretion cytoplasmic ATP synthase (EC 3.6.3.14, YscN,SpaL,MxiB,HrcN,EscN)
fig|90371.4806.peg.3398	PATRIC.90371.4806.90371.4806.con.0001.CDS.3368944.3369936.rev			3368944	3369936	993	-	PLF_590_00000311	PGF_00063500		330	Type III secretion cytoplasmic protein (YscL)
fig|90371.4806.peg.3399	PATRIC.90371.4806.90371.4806.con.0001.CDS.3369926.3370600.rev			3369926	3370600	675	-	PLF_590_00002481	PGF_03304524		224	Type III secretion protein SsaK
fig|90371.4806.peg.3405	PATRIC.90371.4806.90371.4806.con.0001.CDS.3372436.3372651.rev			3372436	3372651	216	-	PLF_590_00002890	PGF_00063597		71	Type III secretion protein SsaG
fig|90371.4806.peg.3413	PATRIC.90371.4806.90371.4806.con.0001.CDS.3377664.3378254.rev			3377664	3378254	591	-	PLF_590_00001840	PGF_00063505		196	Type III secretion effector SseB
fig|90371.4806.peg.3414	PATRIC.90371.4806.90371.4806.con.0001.CDS.3378261.3378584.rev			3378261	3378584	324	-	PLF_590_00004695	PGF_03308351		107	Secretion system effector SseA
fig|90371.4806.peg.3416	PATRIC.90371.4806.90371.4806.con.0001.CDS.3379100.3380311.rev			3379100	3380311	1212	-	PLF_590_00001189	PGF_03297087		403	Type III secretion protein SsaD
fig|90371.4806.peg.3419	PATRIC.90371.4806.90371.4806.con.0001.CDS.3382589.3385351.fwd			3382589	3385351	2763	+	PLF_590_00000055	PGF_00050282		920	Secretion system regulator: Sensor component (EC 2.7.3.-) (EC 2.7.1.40)	GO:0000155|phosphorelay sensor kinase activity;GO:0000155|histone arginine kinase activity;GO:0004743|pyruvate kinase activity
fig|90371.4806.peg.3439	PATRIC.90371.4806.90371.4806.con.0001.CDS.3404781.3406001.rev			3404781	3406001	1221	-	PLF_590_00000670	PGF_07583562		406	Cysteine desulfurase (EC 2.8.1.7) => SufS	GO:0031071|cysteine desulfurase activity
fig|90371.4806.peg.3448	PATRIC.90371.4806.90371.4806.con.0001.CDS.3415948.3417066.fwd			3415948	3417066	1119	+	PLF_590_00000431	PGF_04048555		372	UPF0118 inner membrane protein YdiK
fig|90371.4806.peg.3469	PATRIC.90371.4806.90371.4806.con.0001.CDS.3439704.3440168.rev			3439704	3440168	465	-	PLF_590_00002444	PGF_00037052		154	Probable endopeptidase NlpC
fig|90371.4806.peg.3479	PATRIC.90371.4806.90371.4806.con.0001.CDS.3448058.3449986.rev			3448058	3449986	1929	-	PLF_590_00000428	PGF_01175575		642	Threonyl-tRNA synthetase (EC 6.1.1.3)	GO:0004829|threonine-tRNA ligase activity
fig|90371.4806.peg.3481	PATRIC.90371.4806.90371.4806.con.0001.CDS.3450884.3452107.fwd			3450884	3452107	1224	+	PLF_590_00004271	PGF_00026718		407	O-antigen polymerase
fig|90371.4806.peg.3485	PATRIC.90371.4806.90371.4806.con.0001.CDS.3455108.3455866.rev			3455108	3455866	759	-	PLF_590_00001945	PGF_00042517		252	Putative outer membrane protein
fig|90371.4806.peg.346	PATRIC.90371.4806.90371.4806.con.0001.CDS.345710.349393.rev			345710	349393	3684	-	PLF_590_00000377	PGF_00426722		1227	5-methyltetrahydrofolate--homocysteine methyltransferase (EC 2.1.1.13)	GO:0008705|methionine synthase activity
fig|90371.4806.peg.3490	PATRIC.90371.4806.90371.4806.con.0001.CDS.3459169.3459837.fwd			3459169	3459837	669	+	PLF_590_00002369	PGF_00062710		222	2-deoxyglucose-6-phosphate hydrolase (EC 3.1.3.68) @ Mannitol-1-phosphatase (EC 3.1.3.22) @ Sorbitol-6-phosphatase (EC 3.1.3.50)	GO:0003850|2-deoxyglucose-6-phosphatase activity;GO:0050084|mannitol-1-phosphatase activity;GO:0050286|sorbitol-6-phosphatase activity
fig|90371.4806.peg.3496	PATRIC.90371.4806.90371.4806.con.0001.CDS.3465731.3467086.rev			3465731	3467086	1356	-	PLF_590_00000202	PGF_00023598		451	N,N'-diacetylchitobiose-specific 6-phospho-beta-glucosidase (EC 3.2.1.86)	GO:0008706|6-phospho-beta-glucosidase activity
fig|90371.4806.peg.3500	PATRIC.90371.4806.90371.4806.con.0001.CDS.3469903.3470223.rev			3469903	3470223	321	-	PLF_590_00003149	PGF_00029532		106	PTS system, N,N'-diacetylchitobiose-specific IIB component (EC 2.7.1.196)
fig|90371.4806.peg.3502	PATRIC.90371.4806.90371.4806.con.0001.CDS.3471084.3471911.fwd			3471084	3471911	828	+	PLF_590_00001791	PGF_02781328		275	NAD synthetase (EC 6.3.1.5)	GO:0008795|NAD+ synthase activity
fig|90371.4806.peg.3507	PATRIC.90371.4806.90371.4806.con.0001.CDS.3474770.3476113.rev			3474770	3476113	1344	-	PLF_590_00002213	PGF_00054543		447	Succinylarginine dihydrolase (EC 3.5.3.23)	GO:0009015|N-succinylarginine dihydrolase activity
fig|90371.4806.peg.3518	PATRIC.90371.4806.90371.4806.con.0001.CDS.3486539.3487090.rev			3486539	3487090	552	-	PLF_590_00001081	PGF_00039503		183	Putative NAD(P)H nitroreductase YdjA
fig|90371.4806.peg.3524	PATRIC.90371.4806.90371.4806.con.0001.CDS.3492341.3493336.fwd			3492341	3493336	996	+	PLF_590_00000041	PGF_00024478		331	NAD-dependent glyceraldehyde-3-phosphate dehydrogenase (EC 1.2.1.12)	GO:0004365|glyceraldehyde-3-phosphate dehydrogenase (NAD+) (phosphorylating) activity
fig|90371.4806.peg.3532	PATRIC.90371.4806.90371.4806.con.0001.CDS.3502282.3503775.fwd			3502282	3503775	1494	+	PLF_590_00000109	PGF_00045531		497	Diguanylate cyclase (EC 2.7.7.65) => DgcJ	GO:0052621|diguanylate cyclase activity
fig|90371.4806.peg.3574	PATRIC.90371.4806.90371.4806.con.0001.CDS.3530771.3531034.fwd			3530771	3531034	264	+	PLF_590_00004860	PGF_03308439		87	Putative outer membrane virulence protein PhoP
fig|90371.4806.peg.3584	PATRIC.90371.4806.90371.4806.con.0001.CDS.3537257.3538507.rev			3537257	3538507	1251	-	PLF_590_00000977	PGF_00015701		416	Isocitrate dehydrogenase [NADP] (EC 1.1.1.42)	GO:0004450|isocitrate dehydrogenase (NADP+) activity
fig|90371.4806.peg.3591	PATRIC.90371.4806.90371.4806.con.0001.CDS.3543529.3544203.fwd			3543529	3544203	675	+	PLF_590_00001836	PGF_07654159		224	Transcriptional regulatory protein PhoP
fig|90371.4806.peg.3592	PATRIC.90371.4806.90371.4806.con.0001.CDS.3544203.3545666.fwd			3544203	3545666	1464	+	PLF_590_00000733	PGF_07297343		487	Sensor histidine kinase PhoQ (EC 2.7.13.3)	GO:0004673|protein histidine kinase activity
fig|90371.4806.peg.3599	PATRIC.90371.4806.90371.4806.con.0001.CDS.3552038.3553048.fwd			3552038	3553048	1011	+	PLF_590_00000339	PGF_03307861		336	SifA protein
fig|90371.4806.peg.3602	PATRIC.90371.4806.90371.4806.con.0001.CDS.3554168.3555214.fwd			3554168	3555214	1047	+	PLF_590_00001179	PGF_10327309		348	Spermidine/putrescine import ABC transporter substrate-binding protein PotD (TC 3.A.1.11.1)
fig|90371.4806.peg.353	PATRIC.90371.4806.90371.4806.con.0001.CDS.355963.356892.rev			355963	356892	930	-	PLF_590_00003061	PGF_00012336		309	Homoserine O-succinyltransferase (EC 2.3.1.46)	GO:0008899|homoserine O-succinyltransferase activity
fig|90371.4806.peg.3625	PATRIC.90371.4806.90371.4806.con.0001.CDS.3578614.3579255.rev			3578614	3579255	642	-	PLF_590_00003332	PGF_06111020		213	Thymidylate kinase (EC 2.7.4.9)	GO:0004798|thymidylate kinase activity
fig|90371.4806.peg.3628	PATRIC.90371.4806.90371.4806.con.0001.CDS.3581203.3582444.rev			3581203	3582444	1242	-	PLF_590_00001354	PGF_06652053		413	3-oxoacyl-[acyl-carrier-protein] synthase, KASII (EC 2.3.1.179)	GO:0033817|beta-ketoacyl-acyl-carrier-protein synthase II activity
fig|90371.4806.peg.3629	PATRIC.90371.4806.90371.4806.con.0001.CDS.3582530.3582766.rev			3582530	3582766	237	-	PLF_590_00003117	PGF_07487229		78	Acyl carrier protein
fig|90371.4806.peg.3630	PATRIC.90371.4806.90371.4806.con.0001.CDS.3582922.3583656.rev			3582922	3583656	735	-	PLF_590_00002246	PGF_08693885		244	3-oxoacyl-[acyl-carrier protein] reductase (EC 1.1.1.100), FadG	GO:0004316|3-oxoacyl-[acyl-carrier-protein] reductase (NADPH) activity
fig|90371.4806.peg.3632	PATRIC.90371.4806.90371.4806.con.0001.CDS.3584614.3585567.rev			3584614	3585567	954	-	PLF_590_00002626	PGF_00420953		317	3-oxoacyl-[acyl-carrier-protein] synthase, KASIII (EC 2.3.1.180)	GO:0033818|beta-ketoacyl-acyl-carrier-protein synthase III activity
fig|90371.4806.peg.356	PATRIC.90371.4806.90371.4806.con.0001.CDS.359752.361041.fwd			359752	361041	1290	+	PLF_590_00003153	PGF_07750515		429	Phosphoribosylamine--glycine ligase (EC 6.3.4.13)	GO:0004637|phosphoribosylamine-glycine ligase activity
fig|90371.4806.peg.3662	PATRIC.90371.4806.90371.4806.con.0001.CDS.3613315.3614361.fwd			3613315	3614361	1047	+	PLF_590_00001895	PGF_00423382		348	Dihydroorotase (EC 3.5.2.3)	GO:0004151|dihydroorotase activity
fig|90371.4806.peg.3665	PATRIC.90371.4806.90371.4806.con.0001.CDS.3615337.3616455.fwd			3615337	3616455	1119	+	PLF_590_00002422	PGF_00024222		372	N-methyl-L-tryptophan oxidase, SolA
fig|90371.4806.peg.3669	PATRIC.90371.4806.90371.4806.con.0001.CDS.3617441.3618016.fwd			3617441	3618016	576	+	PLF_590_00001080	PGF_03232407		191	Protein yceI precursor
fig|90371.4806.peg.3682	PATRIC.90371.4806.90371.4806.con.0001.CDS.3630393.3630719.rev			3630393	3630719	327	-	PLF_590_00003502	PGF_00040438		108	Putative curli production protein CsgC
fig|90371.4806.peg.3685	PATRIC.90371.4806.90371.4806.con.0001.CDS.3632488.3633138.fwd			3632488	3633138	651	+	PLF_590_00001961	PGF_00058508		216	Transcriptional regulator CsgD for 2nd curli operon
fig|90371.4806.peg.3687	PATRIC.90371.4806.90371.4806.con.0001.CDS.3633565.3633981.fwd			3633565	3633981	417	+	PLF_590_00001881	PGF_00419810		138	Curli production assembly/transport component CsgF
fig|90371.4806.peg.3691	PATRIC.90371.4806.90371.4806.con.0001.CDS.3636041.3636778.rev			3636041	3636778	738	-	PLF_590_00003200	PGF_03864616		245	Putative hydrolase YcdX (EC 3.1.-.-)	GO:0004518|nuclease activity;GO:0004518|phosphoric ester hydrolase activity;GO:0004518|T/G mismatch-specific endonuclease activity;GO:0004518|retroviral 3' processing activity
fig|90371.4806.peg.3700	PATRIC.90371.4806.90371.4806.con.0001.CDS.3644094.3648056.fwd			3644094	3648056	3963	+	PLF_590_00000139	PGF_00060265		1320	Transcriptional repressor of PutA and PutP / Proline dehydrogenase (EC 1.5.5.2) / Delta-1-pyrroline-5-carboxylate dehydrogenase (EC 1.2.1.88)
fig|90371.4806.peg.3707	PATRIC.90371.4806.90371.4806.con.0001.CDS.3650712.3651953.rev			3650712	3651953	1242	-	PLF_590_00000029	PGF_00007968		413	Glucose-1-phosphatase (EC 3.1.3.10)	GO:0008877|glucose-1-phosphatase activity
fig|90371.4806.peg.362	PATRIC.90371.4806.90371.4806.con.0001.CDS.365680.366270.rev			365680	366270	591	-	PLF_590_00001618	PGF_01810305		196	Uncharacterized protein YjaG
fig|90371.4806.peg.3730	PATRIC.90371.4806.90371.4806.con.0001.CDS.3672011.3673375.fwd			3672011	3673375	1365	+	PLF_590_00000607	PGF_00045469		454	Putative two component system histidine kinase YedV
fig|90371.4806.peg.3731	PATRIC.90371.4806.90371.4806.con.0001.CDS.3673454.3675016.fwd			3673454	3675016	1563	+	PLF_590_00000297	PGF_00040648		520	Putative dipeptidase
fig|90371.4806.peg.3735	PATRIC.90371.4806.90371.4806.con.0001.CDS.3677441.3677782.fwd			3677441	3677782	342	+	PLF_590_00003137	PGF_03307841		113	Invasion gene E protein (Pathogenicity island encoded protein: homologous to ipgE of Shigella)
fig|90371.4806.peg.3737	PATRIC.90371.4806.90371.4806.con.0001.CDS.3678764.3679639.fwd			3678764	3679639	876	+	PLF_590_00003580	PGF_10538468		291	Pentapeptide repeat family protein
fig|90371.4806.peg.3738	PATRIC.90371.4806.90371.4806.con.0001.CDS.3679862.3680542.fwd			3679862	3680542	681	+	PLF_590_00003214	PGF_08225224		226	hypothetical protein
fig|90371.4806.peg.3749	PATRIC.90371.4806.90371.4806.con.0001.CDS.3687106.3687564.fwd			3687106	3687564	459	+	PLF_590_00003144	PGF_00020996		152	Methylglyoxal synthase (EC 4.2.3.3)	GO:0008929|methylglyoxal synthase activity
fig|90371.4806.peg.3755	PATRIC.90371.4806.90371.4806.con.0001.CDS.3694014.3695129.fwd			3694014	3695129	1116	+	PLF_590_00002044	PGF_08447327		371	Outer membrane protein A precursor
fig|90371.4806.peg.3756	PATRIC.90371.4806.90371.4806.con.0001.CDS.3695201.3695653.rev			3695201	3695653	453	-	PLF_590_00002451	PGF_00040536		150	Putative dehydrogenase
fig|90371.4806.peg.3758	PATRIC.90371.4806.90371.4806.con.0001.CDS.3697668.3698186.fwd			3697668	3698186	519	+	PLF_590_00002726	PGF_00418406		172	3-hydroxyacyl-[acyl-carrier-protein] dehydratase, FabA form (EC 4.2.1.59) @ Trans-2-decenoyl-[acyl-carrier-protein] isomerase (EC 5.3.3.14)	GO:0019171|3-hydroxyacyl-[acyl-carrier-protein] dehydratase activity;GO:0019171|3-hydroxyoctanoyl-[acyl-carrier-protein] dehydratase activity;GO:0034017|trans-2-decenoyl-acyl-carrier-protein isomerase activity
fig|90371.4806.peg.3767	PATRIC.90371.4806.90371.4806.con.0001.CDS.3708123.3709133.rev			3708123	3709133	1011	-	PLF_590_00002979	PGF_01033770		336	Dihydroorotate dehydrogenase (quinone) (EC 1.3.5.2)	GO:0004152|dihydroorotate dehydrogenase activity
fig|90371.4806.peg.3768	PATRIC.90371.4806.90371.4806.con.0001.CDS.3709341.3711953.rev			3709341	3711953	2613	-	PLF_590_00000717	PGF_00019484		870	Membrane alanine aminopeptidase N (EC 3.4.11.2)
fig|90371.4806.peg.3772	PATRIC.90371.4806.90371.4806.con.0001.CDS.3715182.3716396.rev			3715182	3716396	1215	-	PLF_590_00003730	PGF_00423101		404	Diaminopropionate ammonia-lyase (EC 4.3.1.15)	GO:0008838|diaminopropionate ammonia-lyase activity
fig|90371.4806.peg.3779	PATRIC.90371.4806.90371.4806.con.0001.CDS.3720658.3721848.fwd			3720658	3721848	1191	+	PLF_590_00000787	PGF_00066715		396	Aspartate aminotransferase (EC 2.6.1.1)	GO:0004069|L-aspartate:2-oxoglutarate aminotransferase activity;GO:0004069|L-phenylalanine:2-oxoglutarate aminotransferase activity
fig|90371.4806.peg.3797	PATRIC.90371.4806.90371.4806.con.0001.CDS.3744583.3745266.rev			3744583	3745266	684	-	PLF_590_00002638	PGF_02455692		227	Cytidylate kinase (EC 2.7.4.25)
fig|90371.4806.peg.3799	PATRIC.90371.4806.90371.4806.con.0001.CDS.3746343.3747626.rev			3746343	3747626	1284	-	PLF_590_00000950	PGF_07844318		427	3-phosphoshikimate 1-carboxyvinyltransferase (EC 2.5.1.19)	GO:0003866|3-phosphoshikimate 1-carboxyvinyltransferase activity
fig|90371.4806.peg.3803	PATRIC.90371.4806.90371.4806.con.0001.CDS.3751965.3752822.fwd			3751965	3752822	858	+	PLF_590_00001048	PGF_00006186		285	Formate efflux transporter FocA
fig|90371.4806.peg.3804	PATRIC.90371.4806.90371.4806.con.0001.CDS.3752882.3755164.fwd			3752882	3755164	2283	+	PLF_590_00000298	PGF_06513690		760	Pyruvate formate-lyase (EC 2.3.1.54)	GO:0008861|formate C-acetyltransferase activity
fig|90371.4806.peg.3805	PATRIC.90371.4806.90371.4806.con.0001.CDS.3755237.3756196.rev			3755237	3756196	960	-	PLF_590_00003842	PGF_00398646		319	hypothetical protein
fig|90371.4806.peg.3807	PATRIC.90371.4806.90371.4806.con.0001.CDS.3756782.3757579.fwd			3756782	3757579	798	+	PLF_590_00001817	PGF_08333365		265	Pyruvate formate-lyase activating enzyme (EC 1.97.1.4)	GO:0043365|[formate-C-acetyltransferase]-activating enzyme activity
fig|90371.4806.peg.3819	PATRIC.90371.4806.90371.4806.con.0001.CDS.3773678.3774646.fwd			3773678	3774646	969	+	PLF_590_00001958	PGF_01625234		322	Thioredoxin reductase (EC 1.8.1.9)	GO:0004791|thioredoxin-disulfide reductase activity
fig|90371.4806.peg.378	PATRIC.90371.4806.90371.4806.con.0001.CDS.377512.381735.rev			377512	381735	4224	-	PLF_590_00039840	PGF_02704551		1407	DNA-directed RNA polymerase beta' subunit (EC 2.7.7.6)	GO:0003899|DNA-directed RNA polymerase activity
fig|90371.4806.peg.3822	PATRIC.90371.4806.90371.4806.con.0001.CDS.3778293.3778997.fwd			3778293	3778997	705	+	PLF_590_00001663	PGF_00016919		234	Leucyl/phenylalanyl-tRNA--protein transferase (EC 2.3.2.6)	GO:0008914|leucyltransferase activity
fig|90371.4806.peg.3846	PATRIC.90371.4806.90371.4806.con.0001.CDS.3800961.3802679.fwd			3800961	3802679	1719	+	PLF_590_00000992	PGF_07523885		572	Pyruvate dehydrogenase (quinone) (EC 1.2.5.1)	GO:0052737|pyruvate dehydrogenase (quinone) activity
fig|90371.4806.peg.379	PATRIC.90371.4806.90371.4806.con.0001.CDS.381812.385840.rev			381812	385840	4029	-	PLF_590_00000291	PGF_02797402		1342	DNA-directed RNA polymerase beta subunit (EC 2.7.7.6)	GO:0003899|DNA-directed RNA polymerase activity
fig|90371.4806.peg.3867	PATRIC.90371.4806.90371.4806.con.0001.CDS.3820575.3821690.rev			3820575	3821690	1116	-	PLF_590_00001597	PGF_00045726		371	Putrescine ABC transporter putrescine-binding protein PotF (TC 3.A.1.11.2)
fig|90371.4806.peg.3870	PATRIC.90371.4806.90371.4806.con.0001.CDS.3823569.3824291.rev			3823569	3824291	723	-	PLF_590_00000196	PGF_00599432		240	Oxygen-insensitive NADPH nitroreductase (EC 1.-.-.-)	GO:0008748|N-ethylmaleimide reductase activity;GO:0008748|reduced coenzyme F420 dehydrogenase activity;GO:0008748|sulfur oxygenase reductase activity;GO:0008748|malolactic enzyme activity;GO:0008748|NADPH:sulfur oxidoreductase activity;GO:0008748|epoxyqueuosine reductase activity
fig|90371.4806.peg.3878	PATRIC.90371.4806.90371.4806.con.0001.CDS.3830345.3831577.rev			3830345	3831577	1233	-	PLF_590_00000801	PGF_00466006		410	Multidrug efflux pump MdfA/Cmr (of MFS type), broad spectrum
fig|90371.4806.peg.3881	PATRIC.90371.4806.90371.4806.con.0001.CDS.3833373.3834443.rev			3833373	3834443	1071	-	PLF_590_00001296	PGF_06594113		356	D-alanyl-D-alanine carboxypeptidase (EC 3.4.16.4)	GO:0009002|serine-type D-Ala-D-Ala carboxypeptidase activity
fig|90371.4806.peg.3895	PATRIC.90371.4806.90371.4806.con.0001.CDS.3850882.3851691.rev			3850882	3851691	810	-	PLF_590_00000015	PGF_00054816		269	Sugar phosphatase YbiV
fig|90371.4806.peg.3898	PATRIC.90371.4806.90371.4806.con.0001.CDS.3853608.3854138.fwd			3853608	3854138	531	+	PLF_590_00000015	PGF_00054816		176	Sugar phosphatase YbiV
fig|90371.4806.peg.3907	PATRIC.90371.4806.90371.4806.con.0001.CDS.3861890.3862405.rev			3861890	3862405	516	-	PLF_590_00002867	PGF_00028319		171	Outer membrane protein X precursor
fig|90371.4806.peg.381	PATRIC.90371.4806.90371.4806.con.0001.CDS.386590.387087.rev			386590	387087	498	-	PLF_590_00003192	PGF_01213071		165	LSU ribosomal protein L10p (P0)
fig|90371.4806.peg.3933	PATRIC.90371.4806.90371.4806.con.0001.CDS.3887162.3887683.rev			3887162	3887683	522	-	PLF_590_00002620	PGF_03305872		173	Integral membrane protein
fig|90371.4806.peg.3935	PATRIC.90371.4806.90371.4806.con.0001.CDS.3888767.3889219.rev			3888767	3889219	453	-	PLF_590_00002864	PGF_00022550		150	Molybdopterin synthase catalytic subunit MoaE (EC 2.8.1.12)	GO:0030366|molybdopterin synthase activity
fig|90371.4806.peg.3946	PATRIC.90371.4806.90371.4806.con.0001.CDS.3900899.3901939.rev			3900899	3901939	1041	-	PLF_590_00003182	PGF_01400330		346	Biotin synthase (EC 2.8.1.6)	GO:0004076|biotin synthase activity
fig|90371.4806.peg.3947	PATRIC.90371.4806.90371.4806.con.0001.CDS.3902026.3903315.fwd			3902026	3903315	1290	+	PLF_590_00001435	PGF_05255412		429	Adenosylmethionine-8-amino-7-oxononanoate aminotransferase (EC 2.6.1.62)	GO:0004015|adenosylmethionine-8-amino-7-oxononanoate transaminase activity
fig|90371.4806.peg.3950	PATRIC.90371.4806.90371.4806.con.0001.CDS.3905456.3907141.rev			3905456	3907141	1686	-	PLF_590_00000284	PGF_00066260		561	Urocanate hydratase (EC 4.2.1.49)	GO:0016153|urocanate hydratase activity
fig|90371.4806.peg.387	PATRIC.90371.4806.90371.4806.con.0001.CDS.391462.392412.fwd			391462	392412	951	+	PLF_590_00002869	PGF_04449783		316	Pantothenate kinase (EC 2.7.1.33)	GO:0004594|pantothenate kinase activity
fig|90371.4806.peg.3964	PATRIC.90371.4806.90371.4806.con.0001.CDS.3920511.3921527.fwd			3920511	3921527	1017	+	PLF_590_00024481	PGF_01033123		338	UDP-glucose 4-epimerase (EC 5.1.3.2)	GO:0003978|UDP-glucose 4-epimerase activity
fig|90371.4806.peg.3965	PATRIC.90371.4806.90371.4806.con.0001.CDS.3921538.3922584.fwd			3921538	3922584	1047	+	PLF_590_00001302	PGF_01010490		348	Galactose-1-phosphate uridylyltransferase (EC 2.7.7.10)	GO:0017103|UTP:galactose-1-phosphate uridylyltransferase activity
fig|90371.4806.peg.388	PATRIC.90371.4806.90371.4806.con.0001.CDS.392447.393409.rev			392447	393409	963	-	PLF_590_00002736	PGF_04486278		320	Biotin operon repressor / Biotin--protein ligase (EC 6.3.4.9)(EC 6.3.4.10)(EC 6.3.4.11)(EC 6.3.4.15)	GO:0004079|biotin-[methylmalonyl-CoA-carboxytransferase] ligase activity;GO:0004080|biotin-[propionyl-CoA-carboxylase (ATP-hydrolyzing)] ligase activity;GO:0004078|biotin-[methylcrotonoyl-CoA-carboxylase] ligase activity;GO:0004077|biotin-[acetyl-CoA-carboxylase] ligase activity
fig|90371.4806.peg.3976	PATRIC.90371.4806.90371.4806.con.0001.CDS.3930572.3931840.rev			3930572	3931840	1269	-	PLF_590_00003907	PGF_03754400		422	Sodium-dependent anion transporter family
fig|90371.4806.peg.389	PATRIC.90371.4806.90371.4806.con.0001.CDS.393406.394434.rev			393406	394434	1029	-	PLF_590_00001727	PGF_00063974		342	UDP-N-acetylenolpyruvoylglucosamine reductase (EC 1.3.1.98)
fig|90371.4806.peg.3981	PATRIC.90371.4806.90371.4806.con.0001.CDS.3935566.3936618.rev			3935566	3936618	1053	-	PLF_590_00000780	PGF_00070354		350	2-keto-3-deoxy-D-arabino-heptulosonate-7-phosphate synthase I alpha (EC 2.5.1.54)	GO:0003849|3-deoxy-7-phosphoheptulonate synthase activity
fig|90371.4806.peg.4003	PATRIC.90371.4806.90371.4806.con.0001.CDS.3958733.3959449.rev			3958733	3959449	717	-	PLF_590_00001504	PGF_00054480		238	Succinate dehydrogenase iron-sulfur protein (EC 1.3.5.1)	GO:0008177|succinate dehydrogenase (ubiquinone) activity
fig|90371.4806.peg.4004	PATRIC.90371.4806.90371.4806.con.0001.CDS.3959466.3961232.rev			3959466	3961232	1767	-	PLF_590_00000821	PGF_08998238		588	Succinate dehydrogenase flavoprotein subunit (EC 1.3.5.1)	GO:0008177|succinate dehydrogenase (ubiquinone) activity
fig|90371.4806.peg.4005	PATRIC.90371.4806.90371.4806.con.0001.CDS.3961232.3961579.rev			3961232	3961579	348	-	PLF_590_00001339	PGF_00054476		115	Succinate dehydrogenase hydrophobic membrane anchor protein
fig|90371.4806.peg.4006	PATRIC.90371.4806.90371.4806.con.0001.CDS.3961573.3961977.rev			3961573	3961977	405	-	PLF_590_00001829	PGF_06061522		134	Succinate dehydrogenase cytochrome b-556 subunit
fig|90371.4806.peg.391	PATRIC.90371.4806.90371.4806.con.0001.CDS.396215.398059.rev			396215	398059	1845	-	PLF_590_00000982	PGF_10321419		614	Outer membrane vitamin B12 receptor BtuB
fig|90371.4806.peg.4019	PATRIC.90371.4806.90371.4806.con.0001.CDS.3974930.3976978.fwd			3974930	3976978	2049	+	PLF_590_00000637	PGF_00035406		682	Potassium-transporting ATPase B chain (EC 3.6.3.12) (TC 3.A.3.7.1)	GO:0008556|potassium-transporting ATPase activity
fig|90371.4806.peg.4032	PATRIC.90371.4806.90371.4806.con.0001.CDS.3989508.3990137.fwd			3989508	3990137	630	+	PLF_590_00002139	PGF_00071382		209	Flavodoxin 1
fig|90371.4806.peg.4042	PATRIC.90371.4806.90371.4806.con.0001.CDS.4002549.4003349.fwd			4002549	4003349	801	+	PLF_590_00002280	PGF_00007920		266	Glucosamine-6-phosphate deaminase (EC 3.5.99.6)	GO:0004342|glucosamine-6-phosphate deaminase activity
fig|90371.4806.peg.396	PATRIC.90371.4806.90371.4806.con.0001.CDS.402172.403089.rev			402172	403089	918	-	PLF_590_00002547	PGF_05873936		305	Hydrogen peroxide-inducible genes activator => OxyR
fig|90371.4806.peg.4063	PATRIC.90371.4806.90371.4806.con.0001.CDS.4024214.4025893.fwd			4024214	4025893	1680	+	PLF_590_00003851	PGF_07754590		559	Chaperone protein HscC
fig|90371.4806.peg.4077	PATRIC.90371.4806.90371.4806.con.0001.CDS.4040921.4041571.fwd			4040921	4041571	651	+	PLF_590_00003005	PGF_08432396		216	Nicotinate-nucleotide adenylyltransferase (EC 2.7.7.18)	GO:0004515|nicotinate-nucleotide adenylyltransferase activity
fig|90371.4806.peg.4078	PATRIC.90371.4806.90371.4806.con.0001.CDS.4041546.4042640.rev			4041546	4042640	1095	-	PLF_590_00003270	PGF_05579323		364	L-threonine 3-O-phosphate decarboxylase (EC 4.1.1.81)	GO:0048472|threonine-phosphate decarboxylase activity
fig|90371.4806.peg.4083	PATRIC.90371.4806.90371.4806.con.0001.CDS.4044492.4046393.fwd			4044492	4046393	1902	+	PLF_590_00001070	PGF_10376398		633	Peptidoglycan D,D-transpeptidase MrdA (EC 3.4.16.4)	GO:0009002|serine-type D-Ala-D-Ala carboxypeptidase activity
fig|90371.4806.peg.47	PATRIC.90371.4806.90371.4806.con.0001.CDS.40480.41415.fwd			40480	41415	936	+	PLF_590_00000615	PGF_00066906		311	Aspartate carbamoyltransferase (EC 2.1.3.2)	GO:0004070|aspartate carbamoyltransferase activity
fig|90371.4806.peg.398	PATRIC.90371.4806.90371.4806.con.0001.CDS.404867.405643.rev			404867	405643	777	-	PLF_590_00001987	PGF_00026615		258	N-acetylglutamate kinase (EC 2.7.2.8)	GO:0003991|acetylglutamate kinase activity
fig|90371.4806.peg.4086	PATRIC.90371.4806.90371.4806.con.0001.CDS.4048792.4050003.fwd			4048792	4050003	1212	+	PLF_590_00000751	PGF_06594113		403	D-alanyl-D-alanine carboxypeptidase (EC 3.4.16.4)	GO:0009002|serine-type D-Ala-D-Ala carboxypeptidase activity
fig|90371.4806.peg.4095	PATRIC.90371.4806.90371.4806.con.0001.CDS.4055279.4055488.rev			4055279	4055488	210	-	PLF_590_00002833	PGF_03074671		69	Cold shock protein of CSP family => CspE (naming convention as in E.coli)
fig|90371.4806.peg.4096	PATRIC.90371.4806.90371.4806.con.0001.CDS.4055676.4056248.rev			4055676	4056248	573	-	PLF_590_00001312	PGF_00017057		190	Lipid A palmitoyltransferase PagP (EC 2.3.1.251)
fig|90371.4806.peg.4098	PATRIC.90371.4806.90371.4806.con.0001.CDS.4058066.4058746.rev			4058066	4058746	681	-	PLF_590_00003639	PGF_00060204		226	Tricarboxylate transport transcriptional regulator TctD => Citrate response regulator CitB
fig|90371.4806.peg.4102	PATRIC.90371.4806.90371.4806.con.0001.CDS.4060762.4061838.fwd			4060762	4061838	1077	+	PLF_590_00001734	PGF_00067742		358	[Citrate [pro-3S]-lyase] ligase (EC 6.2.1.22)	GO:0008771|[citrate (pro-3S)-lyase] ligase activity
fig|90371.4806.peg.4117	PATRIC.90371.4806.90371.4806.con.0001.CDS.4075586.4077151.rev			4075586	4077151	1566	-	PLF_590_00000665	PGF_09969389		521	Alkyl hydroperoxide reductase protein F
fig|90371.4806.peg.401	PATRIC.90371.4806.90371.4806.con.0001.CDS.408200.410938.fwd			408200	410938	2739	+	PLF_590_00000501	PGF_00033392		912	Phosphoenolpyruvate carboxylase (EC 4.1.1.31)	GO:0008964|phosphoenolpyruvate carboxylase activity
fig|90371.4806.peg.4126	PATRIC.90371.4806.90371.4806.con.0001.CDS.4085026.4087131.rev			4085026	4087131	2106	-	PLF_590_00000273	PGF_00416506		701	Carbon starvation protein A
fig|90371.4806.peg.4141	PATRIC.90371.4806.90371.4806.con.0001.CDS.4104593.4106848.fwd			4104593	4106848	2256	+	PLF_590_00000927	PGF_00057226		751	TonB-dependent receptor; Outer membrane receptor for ferric enterobactin and colicins B, D
fig|90371.4806.peg.4149	PATRIC.90371.4806.90371.4806.con.0001.CDS.4110727.4111380.fwd			4110727	4111380	654	+	PLF_590_00002302	PGF_00028947		217	Oxygen-insensitive NAD(P)H nitroreductase (EC 1.-.-.-) / Dihydropteridine reductase (EC 1.5.1.34)	GO:0008748|N-ethylmaleimide reductase activity;GO:0008748|reduced coenzyme F420 dehydrogenase activity;GO:0008748|sulfur oxygenase reductase activity;GO:0008748|malolactic enzyme activity;GO:0008748|NADPH:sulfur oxidoreductase activity;GO:0008748|epoxyqueuosine reductase activity;GO:0004155|6,7-dihydropteridine reductase activity
fig|90371.4806.peg.4171	PATRIC.90371.4806.90371.4806.con.0001.CDS.4128637.4129359.fwd			4128637	4129359	723	+	PLF_590_00001183	PGF_00058778		240	Transcriptional regulator of fimbriae expression FimY
fig|90371.4806.peg.4175	PATRIC.90371.4806.90371.4806.con.0001.CDS.4132191.4134803.rev			4132191	4134803	2613	-	PLF_590_00000532	PGF_00028441		870	Outer membrane usher protein SfmD
fig|90371.4806.peg.4194	PATRIC.90371.4806.90371.4806.con.0001.CDS.4149806.4150855.fwd			4149806	4150855	1050	+	PLF_590_00003723	PGF_08147211		349	Ureidoglycolate dehydrogenase (EC 1.1.1.154)	GO:0009040|ureidoglycolate dehydrogenase activity
fig|90371.4806.peg.4195	PATRIC.90371.4806.90371.4806.con.0001.CDS.4150877.4152112.fwd			4150877	4152112	1236	+	PLF_590_00003778	PGF_00043753		411	Allantoate amidohydrolase (EC 3.5.3.9)	GO:0047652|allantoate deiminase activity
fig|90371.4806.peg.4201	PATRIC.90371.4806.90371.4806.con.0001.CDS.4158506.4159753.rev			4158506	4159753	1248	-	PLF_590_00003740	PGF_03104278		415	Probable metabolite transport protein
fig|90371.4806.peg.4203	PATRIC.90371.4806.90371.4806.con.0001.CDS.4160798.4161574.rev			4160798	4161574	777	-	PLF_590_00003831	PGF_10319574		258	Hydroxypyruvate isomerase (EC 5.3.1.22)	GO:0008903|hydroxypyruvate isomerase activity
fig|90371.4806.peg.4216	PATRIC.90371.4806.90371.4806.con.0001.CDS.4174357.4174971.fwd			4174357	4174971	615	+	PLF_590_00001672	PGF_00023279		204	Multifunctional acyl-CoA thioesterase I, protease I, lysophospholipase L1
fig|90371.4806.peg.4228	PATRIC.90371.4806.90371.4806.con.0001.CDS.4185539.4187191.rev			4185539	4187191	1653	-	PLF_590_00000030	PGF_00064141		550	UDP-sugar hydrolase (EC 3.6.1.45); 5'-nucleotidase (EC 3.1.3.5)	GO:0008768|UDP-sugar diphosphatase activity;GO:0008253|5'-nucleotidase activity
fig|90371.4806.peg.409	PATRIC.90371.4806.90371.4806.con.0001.CDS.419196.420086.rev			419196	420086	891	-	PLF_590_00001634	PGF_04775373		296	5,10-methylenetetrahydrofolate reductase (EC 1.5.1.20)	GO:0004489|methylenetetrahydrofolate reductase (NAD(P)H) activity
fig|90371.4806.peg.4235	PATRIC.90371.4806.90371.4806.con.0001.CDS.4194140.4194784.rev			4194140	4194784	645	-	PLF_590_00002733	PGF_04244475		214	Adenylate kinase (EC 2.7.4.3)	GO:0004017|adenylate kinase activity
fig|90371.4806.peg.49	PATRIC.90371.4806.90371.4806.con.0001.CDS.41966.42352.fwd			41966	42352	387	+	PLF_590_00001176	PGF_02961167		128	2-iminobutanoate/2-iminopropanoate deaminase RidA/TdcF (EC 3.5.99.10)
fig|90371.4806.peg.4248	PATRIC.90371.4806.90371.4806.con.0001.CDS.4208418.4211567.fwd			4208418	4211567	3150	+	PLF_590_00000114	PGF_00029683		1049	Multidrug efflux system AcrAB-TolC, inner-membrane proton/drug antiporter AcrB (RND type)
fig|90371.4806.peg.4249	PATRIC.90371.4806.90371.4806.con.0001.CDS.4212063.4212437.fwd			4212063	4212437	375	+	PLF_590_00002851	PGF_00011644		124	Hha toxicity modulator TomB
fig|90371.4806.peg.4258	PATRIC.90371.4806.90371.4806.con.0001.CDS.4217675.4218535.fwd			4217675	4218535	861	+	PLF_590_00000955	PGF_00922738		286	Acyl-CoA thioesterase II (EC 3.1.2.-)	GO:0016289|CoA hydrolase activity;GO:0016289|2-oxoglutaryl-CoA thioesterase activity;GO:0016289|2,4,4-trimethyl-3-oxopentanoyl-CoA thioesterase activity;GO:0016289|3-isopropylbut-3-enoyl-CoA thioesterase activity;GO:0016289|glutaryl-CoA hydrolase activity;GO:0016289|acyl-CoA hydrolase activity
fig|90371.4806.peg.4259	PATRIC.90371.4806.90371.4806.con.0001.CDS.4218635.4219921.rev			4218635	4219921	1287	-	PLF_590_00001360	PGF_06614457		428	Ammonium transporter
fig|90371.4806.peg.4273	PATRIC.90371.4806.90371.4806.con.0001.CDS.4232920.4235274.rev			4232920	4235274	2355	-	PLF_590_00000136	PGF_04438983		784	ATP-dependent protease La (EC 3.4.21.53) Type I
fig|90371.4806.peg.4275	PATRIC.90371.4806.90371.4806.con.0001.CDS.4236983.4237714.rev			4236983	4237714	732	-	PLF_590_00001283	PGF_00285620		243	ATP-dependent Clp protease proteolytic subunit ClpP (EC 3.4.21.92)
fig|90371.4806.peg.4283	PATRIC.90371.4806.90371.4806.con.0001.CDS.4243636.4245627.fwd			4243636	4245627	1992	+	PLF_590_00000349	PGF_08301315		663	Cytochrome O ubiquinol oxidase subunit I (EC 1.10.3.-)	GO:0008827|cytochrome o ubiquinol oxidase activity;GO:0008827|cytochrome bo3 ubiquinol oxidase activity
fig|90371.4806.peg.4287	PATRIC.90371.4806.90371.4806.con.0001.CDS.4247547.4249037.rev			4247547	4249037	1491	-	PLF_590_00004045	PGF_00056378		496	Tetratricopeptide repeat family protein
fig|90371.4806.peg.4302	PATRIC.90371.4806.90371.4806.con.0001.CDS.4263410.4264309.fwd			4263410	4264309	900	+	PLF_590_00001858	PGF_05860770		299	(2E,6E)-farnesyl diphosphate synthase (EC 2.5.1.10) @ Dimethylallyltransferase (EC 2.5.1.1)	GO:0004337|geranyltranstransferase activity;GO:0004161|dimethylallyltranstransferase activity
fig|90371.4806.peg.415	PATRIC.90371.4806.90371.4806.con.0001.CDS.427741.428901.rev			427741	428901	1161	-	PLF_590_00001883	PGF_01745391		386	Cystathionine gamma-synthase (EC 2.5.1.48)	GO:0003962|cystathionine gamma-synthase activity
fig|90371.4806.peg.4330	PATRIC.90371.4806.90371.4806.con.0001.CDS.4288946.4290148.fwd			4288946	4290148	1203	+	PLF_590_00001046	PGF_09155108		400	Exonuclease SbcD
fig|90371.4806.peg.4346	PATRIC.90371.4806.90371.4806.con.0001.CDS.4304872.4305984.fwd			4304872	4305984	1113	+	PLF_590_00000584	PGF_10518532		370	D-alanine--D-alanine ligase (EC 6.3.2.4)	GO:0008716|D-alanine-D-alanine ligase activity
fig|90371.4806.peg.4350	PATRIC.90371.4806.90371.4806.con.0001.CDS.4307948.4309168.rev			4307948	4309168	1221	-	PLF_590_00000995	PGF_00050078		406	SbmA protein
fig|90371.4806.peg.4354	PATRIC.90371.4806.90371.4806.con.0001.CDS.4314114.4314398.rev			4314114	4314398	285	-	PLF_590_00000657	PGF_03351226		94	Uncharacterized protein YaiT
fig|90371.4806.peg.4357	PATRIC.90371.4806.90371.4806.con.0001.CDS.4314911.4315885.fwd			4314911	4315885	975	+	PLF_590_00002937	PGF_00489714		324	Porphobilinogen synthase (EC 4.2.1.24)	GO:0004655|porphobilinogen synthase activity
fig|90371.4806.peg.4361	PATRIC.90371.4806.90371.4806.con.0001.CDS.4320699.4321586.rev			4320699	4321586	888	-	PLF_590_00002863	PGF_09221959		295	Methylisocitrate lyase (EC 4.1.3.30)	GO:0046421|methylisocitrate lyase activity
fig|90371.4806.peg.4394	PATRIC.90371.4806.90371.4806.con.0001.CDS.4355981.4358542.fwd			4355981	4358542	2562	+	PLF_590_00000292	PGF_00002971		853	FIG031703: Fimbriae usher protein StbC
fig|90371.4806.peg.4395	PATRIC.90371.4806.90371.4806.con.0001.CDS.4358547.4359872.fwd			4358547	4359872	1326	+	PLF_590_00005040	PGF_03847009		441	Putative exported protein precursor
fig|90371.4806.peg.4403	PATRIC.90371.4806.90371.4806.con.0001.CDS.4366937.4368169.rev			4366937	4368169	1233	-	PLF_590_00003858	PGF_00043105		410	Uncharacterized MFS-type transporter STM0328.s
fig|90371.4806.peg.425	PATRIC.90371.4806.90371.4806.con.0001.CDS.438132.439463.fwd			438132	439463	1332	+	PLF_590_00000580	PGF_00019038		443	ATP-dependent hsl protease ATP-binding subunit HslU
fig|90371.4806.peg.4479	PATRIC.90371.4806.90371.4806.con.0001.CDS.4417241.4417699.rev			4417241	4417699	459	-	PLF_590_00002957	PGF_01174787		152	Xanthine-guanine phosphoribosyltransferase (EC 2.4.2.22)	GO:0000310|xanthine phosphoribosyltransferase activity
fig|90371.4806.peg.429	PATRIC.90371.4806.90371.4806.con.0001.CDS.441897.442742.fwd			441897	442742	846	+	PLF_590_00001220	PGF_00008542		281	Glycerol uptake facilitator protein
fig|90371.4806.peg.4483	PATRIC.90371.4806.90371.4806.con.0001.CDS.4421529.4422584.rev			4421529	4422584	1056	-	PLF_590_00001890	PGF_03787622		351	DNA polymerase IV (EC 2.7.7.7)	GO:0003887|DNA-directed DNA polymerase activity
fig|90371.4806.peg.4486	PATRIC.90371.4806.90371.4806.con.0001.CDS.4424525.4425103.rev			4424525	4425103	579	-	PLF_590_00001889	PGF_04760055		192	D-sedoheptulose 7-phosphate isomerase (EC 5.3.1.28)
fig|90371.4806.peg.430	PATRIC.90371.4806.90371.4806.con.0001.CDS.442763.444271.fwd			442763	444271	1509	+	PLF_590_00001657	PGF_00008537		502	Glycerol kinase (EC 2.7.1.30)	GO:0004370|glycerol kinase activity
fig|90371.4806.peg.4520	PATRIC.90371.4806.90371.4806.con.0001.CDS.4447876.4448616.rev			4447876	4448616	741	-	PLF_590_00000963	PGF_10506571		246	DNA polymerase III epsilon subunit (EC 2.7.7.7)	GO:0003887|DNA-directed DNA polymerase activity
fig|90371.4806.peg.4522	PATRIC.90371.4806.90371.4806.con.0001.CDS.4449135.4449857.rev			4449135	4449857	723	-	PLF_590_00001300	PGF_00426342		240	FIG005121: SAM-dependent methyltransferase (EC 2.1.1.-)	GO:0000179|rRNA (adenine-N6,N6-)-dimethyltransferase activity;GO:0000179|protein C-terminal carboxyl O-methyltransferase activity;GO:0000179|tRNA (guanine-N2-)-methyltransferase activity;GO:0000179|C-methyltransferase activity;GO:0000179|N-methyltransferase activity;GO:0000179|O-methyltransferase activity;GO:0000179|S-methyltransferase activity;GO:0000179|RNA methyltransferase activity;GO:0000179…
fig|90371.4806.peg.432	PATRIC.90371.4806.90371.4806.con.0001.CDS.445490.446236.fwd			445490	446236	747	+	PLF_590_00002397	PGF_07668817		248	Ferredoxin--NADP(+) reductase (EC 1.18.1.2) @ Flavodoxin--NADP(+) reductase (EC 1.19.1.1)	GO:0004324|ferredoxin-NADP+ reductase activity
fig|90371.4806.peg.4561	PATRIC.90371.4806.90371.4806.con.0001.CDS.4490916.4491674.rev			4490916	4491674	759	-	PLF_590_00001845	PGF_02280759		252	Undecaprenyl diphosphate synthase (EC 2.5.1.31)	GO:0008834|di-trans,poly-cis-decaprenylcistransferase activity
fig|90371.4806.peg.4562	PATRIC.90371.4806.90371.4806.con.0001.CDS.4491987.4493270.rev			4491987	4493270	1284	-	PLF_590_00001276	PGF_09077460		427	1-deoxy-D-xylulose 5-phosphate reductoisomerase (EC 1.1.1.267)	GO:0030604|1-deoxy-D-xylulose-5-phosphate reductoisomerase activity
fig|90371.4806.peg.437	PATRIC.90371.4806.90371.4806.con.0001.CDS.449217.449546.rev			449217	449546	330	-	PLF_590_00003692	PGF_00068491		109	(4S)-4-hydroxy-5-phosphonooxypentane-2,3-dione isomerase (EC 5.3.1.32)
fig|90371.4806.peg.4563	PATRIC.90371.4806.90371.4806.con.0001.CDS.4493325.4493882.rev			4493325	4493882	558	-	PLF_590_00002591	PGF_00048926		185	Ribosome recycling factor
fig|90371.4806.peg.438	PATRIC.90371.4806.90371.4806.con.0001.CDS.449590.450465.rev			449590	450465	876	-	PLF_590_00003641	PGF_00068430		291	3-hydroxy-5-phosphonooxypentane-2,4-dione thiolase (EC 2.3.1.245)
fig|90371.4806.peg.4567	PATRIC.90371.4806.90371.4806.con.0001.CDS.4497184.4497978.fwd			4497184	4497978	795	+	PLF_590_00001316	PGF_06629251		264	Methionine aminopeptidase (EC 3.4.11.18)
fig|90371.4806.peg.4569	PATRIC.90371.4806.90371.4806.con.0001.CDS.4500918.4501742.fwd			4500918	4501742	825	+	PLF_590_00002368	PGF_00020172		274	2,3,4,5-tetrahydropyridine-2,6-dicarboxylate N-succinyltransferase (EC 2.3.1.117)	GO:0008666|2,3,4,5-tetrahydropyridine-2,6-dicarboxylate N-succinyltransferase activity
fig|90371.4806.peg.439	PATRIC.90371.4806.90371.4806.con.0001.CDS.450494.451537.rev			450494	451537	1044	-	PLF_590_00003630	PGF_00068416		347	Autoinducer 2 (AI-2) ABC transporter, substrate-binding protein
fig|90371.4806.peg.4573	PATRIC.90371.4806.90371.4806.con.0001.CDS.4505111.4506538.rev			4505111	4506538	1428	-	PLF_590_00002656	PGF_10052038		475	HtrA protease/chaperone protein
fig|90371.4806.peg.4574	PATRIC.90371.4806.90371.4806.con.0001.CDS.4506668.4508227.rev			4506668	4508227	1560	-	PLF_590_00000897	PGF_10089955		519	Deoxyguanosinetriphosphate triphosphohydrolase (EC 3.1.5.1), subgroup 1	GO:0008832|dGTPase activity
fig|90371.4806.peg.4575	PATRIC.90371.4806.90371.4806.con.0001.CDS.4508270.4508968.fwd			4508270	4508968	699	+	PLF_590_00002117	PGF_00777996		232	5'-methylthioadenosine nucleosidase (EC 3.2.2.16) @ S-adenosylhomocysteine nucleosidase (EC 3.2.2.9)	GO:0008930|methylthioadenosine nucleosidase activity;GO:0008782|adenosylhomocysteine nucleosidase activity
fig|90371.4806.peg.4592	PATRIC.90371.4806.90371.4806.con.0001.CDS.4523628.4524518.rev			4523628	4524518	891	-	PLF_590_00001134	PGF_06098925		296	Ferric hydroxamate ABC transporter (TC 3.A.1.14.3), periplasmic substrate binding protein FhuD
fig|90371.4806.peg.4594	PATRIC.90371.4806.90371.4806.con.0001.CDS.4525364.4527607.rev			4525364	4527607	2244	-	PLF_590_00004175	PGF_03000271		747	Ferric hydroxamate outer membrane receptor FhuA
fig|90371.4806.peg.4596	PATRIC.90371.4806.90371.4806.con.0001.CDS.4527900.4530422.rev			4527900	4530422	2523	-	PLF_590_00000404	PGF_05982667		840	Multimodular transpeptidase-transglycosylase (EC 2.4.1.129) (EC 3.4.-.-)	GO:0008955|peptidoglycan glycosyltransferase activity;GO:0008234|cysteine-type peptidase activity
fig|90371.4806.peg.4604	PATRIC.90371.4806.90371.4806.con.0001.CDS.4537469.4537948.fwd			4537469	4537948	480	+	PLF_590_00002910	PGF_10123167		159	2-amino-4-hydroxy-6-hydroxymethyldihydropteridine pyrophosphokinase (EC 2.7.6.3)	GO:0003848|2-amino-4-hydroxy-6-hydroxymethyldihydropteridine diphosphokinase activity
fig|90371.4806.peg.4605	PATRIC.90371.4806.90371.4806.con.0001.CDS.4538069.4538860.fwd			4538069	4538860	792	+	PLF_590_00002727	PGF_00419915		263	3-methyl-2-oxobutanoate hydroxymethyltransferase (EC 2.1.2.11)	GO:0003864|3-methyl-2-oxobutanoate hydroxymethyltransferase activity
fig|90371.4806.peg.4607	PATRIC.90371.4806.90371.4806.con.0001.CDS.4539935.4540315.fwd			4539935	4540315	381	+	PLF_590_00002972	PGF_00985834		126	Aspartate 1-decarboxylase (EC 4.1.1.11)	GO:0004068|aspartate 1-decarboxylase activity
fig|90371.4806.peg.4619	PATRIC.90371.4806.90371.4806.con.0001.CDS.4549977.4550513.rev			4549977	4550513	537	-	PLF_590_00002989	PGF_00013490		178	Hypoxanthine-guanine phosphoribosyltransferase (EC 2.4.2.8)	GO:0004422|hypoxanthine phosphoribosyltransferase activity;GO:0004422|guanine phosphoribosyltransferase activity
fig|90371.4806.peg.4639	PATRIC.90371.4806.90371.4806.con.0001.CDS.4568076.4570673.rev			4568076	4570673	2598	-	PLF_590_00060918	PGF_09843777		865	Aconitate hydratase 2 (EC 4.2.1.3) @ 2-methylisocitrate dehydratase (EC 4.2.1.99)	GO:0003994|aconitate hydratase activity;GO:0047456|2-methylisocitrate dehydratase activity
fig|90371.4806.peg.4646	PATRIC.90371.4806.90371.4806.con.0001.CDS.4577628.4580291.rev			4577628	4580291	2664	-	PLF_590_00000325	PGF_00045982		887	Pyruvate dehydrogenase E1 component (EC 1.2.4.1)	GO:0004739|pyruvate dehydrogenase (acetyl-transferring) activity
fig|90371.4806.peg.4655	PATRIC.90371.4806.90371.4806.con.0001.CDS.4587223.4588158.fwd			4587223	4588158	936	+	PLF_590_00002196	PGF_04828114		311	Quinolinate phosphoribosyltransferase [decarboxylating] (EC 2.4.2.19)	GO:0004514|nicotinate-nucleotide diphosphorylase (carboxylating) activity
fig|90371.4806.peg.4661	PATRIC.90371.4806.90371.4806.con.0001.CDS.4592818.4593324.fwd			4592818	4593324	507	+	PLF_590_00002003	PGF_01135236		168	Dephospho-CoA kinase (EC 2.7.1.24)	GO:0004140|dephospho-CoA kinase activity
fig|90371.4806.peg.4666	PATRIC.90371.4806.90371.4806.con.0001.CDS.4596315.4596710.rev			4596315	4596710	396	-	PLF_590_00002039	PGF_00023476		131	Mutator MutT protein (7,8-dihydro-8-oxoguanine-triphosphatase) (EC 3.6.1.-)	GO:0004787|thiamine-pyrophosphatase activity;GO:0004787|8-oxo-7,8-dihydroguanosine triphosphate pyrophosphatase activity;GO:0004787|UDP-2,3-diacylglucosamine hydrolase activity;GO:0004787|bis(5'-nucleosyl)-tetraphosphatase activity;GO:0004787|dATP pyrophosphohydrolase activity;GO:0004787|pyrophosphatase activity;GO:0004787|dihydroneopterin monophosphate phosphatase activity;GO:0004787|dihydroneop…
fig|90371.4806.peg.450	PATRIC.90371.4806.90371.4806.con.0001.CDS.460714.461673.rev			460714	461673	960	-	PLF_590_00003189	PGF_07085092		319	Fructokinase (EC 2.7.1.4)	GO:0008865|fructokinase activity
fig|90371.4806.peg.4675	PATRIC.90371.4806.90371.4806.con.0001.CDS.4607233.4608300.rev			4607233	4608300	1068	-	PLF_590_00003170	PGF_03295331		355	UDP-N-acetylglucosamine--N-acetylmuramyl-(pentapeptide) pyrophosphoryl-undecaprenol N-acetylglucosamine transferase (EC 2.4.1.227)	GO:0050511|undecaprenyldiphospho-muramoylpentapeptide beta-N-acetylglucosaminyltransferase activity;GO:0050511|UDP-N-acetyl-D-glucosamine:N-acetylmuramoyl-L-alanyl-D-glutamyl-meso-2,6-diaminopimelyl-D-alanyl-D-alanine-diphosphoundecaprenol 4-beta-N-acetylglucosaminlytransferase activity
fig|90371.4806.peg.53	PATRIC.90371.4806.90371.4806.con.0001.CDS.46081.47028.fwd			46081	47028	948	+	PLF_590_00001422	PGF_04231551		315	Trehalose operon transcriptional repressor
fig|90371.4806.peg.4677	PATRIC.90371.4806.90371.4806.con.0001.CDS.4609541.4610857.rev			4609541	4610857	1317	-	PLF_590_00001345	PGF_06162930		438	UDP-N-acetylmuramoyl-L-alanine--D-glutamate ligase (EC 6.3.2.9)	GO:0008764|UDP-N-acetylmuramoylalanine-D-glutamate ligase activity
fig|90371.4806.peg.4680	PATRIC.90371.4806.90371.4806.con.0001.CDS.4613291.4614778.rev			4613291	4614778	1488	-	PLF_590_00000875	PGF_07096769		495	UDP-N-acetylmuramoyl-dipeptide--2,6-diaminopimelate ligase (EC 6.3.2.13)	GO:0008765|UDP-N-acetylmuramoylalanyl-D-glutamate-2,6-diaminopimelate ligase activity
fig|90371.4806.peg.4681	PATRIC.90371.4806.90371.4806.con.0001.CDS.4614765.4616531.rev			4614765	4616531	1767	-	PLF_590_00001757	PGF_10302926		588	Cell division protein FtsI [Peptidoglycan synthetase] (EC 2.4.1.129)	GO:0008955|peptidoglycan glycosyltransferase activity
fig|90371.4806.peg.4689	PATRIC.90371.4806.90371.4806.con.0001.CDS.4622744.4623688.rev			4622744	4623688	945	-	PLF_590_00001154	PGF_00017790		314	LysR family transcriptional activator LeuO
fig|90371.4806.peg.4702	PATRIC.90371.4806.90371.4806.con.0001.CDS.4635772.4636617.rev			4635772	4636617	846	-	PLF_590_00001539	PGF_00063310		281	Arabinose operon regulatory protein AraC
fig|90371.4806.peg.4718	PATRIC.90371.4806.90371.4806.con.0001.CDS.4655404.4656393.fwd			4655404	4656393	990	+	PLF_590_00001200	PGF_00424447		329	4-hydroxythreonine-4-phosphate dehydrogenase (EC 1.1.1.262)	GO:0050570|4-hydroxythreonine-4-phosphate dehydrogenase activity
fig|90371.4806.peg.4722	PATRIC.90371.4806.90371.4806.con.0001.CDS.4658556.4659035.rev			4658556	4659035	480	-	PLF_590_00002838	PGF_09348764		159	Dihydrofolate reductase (EC 1.5.1.3)	GO:0004146|dihydrofolate reductase activity
fig|90371.4806.peg.4739	PATRIC.90371.4806.90371.4806.con.0001.CDS.4674621.4675838.fwd			4674621	4675838	1218	+	PLF_590_00002000	PGF_01797074		405	Crotonobetainyl-CoA:carnitine CoA-transferase (EC 2.8.3.21)
fig|90371.4806.peg.4744	PATRIC.90371.4806.90371.4806.con.0001.CDS.4679745.4682972.rev			4679745	4682972	3228	-	PLF_590_00000304	PGF_00416410		1075	Carbamoyl-phosphate synthase large chain (EC 6.3.5.5)	GO:0004088|carbamoyl-phosphate synthase (glutamine-hydrolyzing) activity
fig|90371.4806.peg.4745	PATRIC.90371.4806.90371.4806.con.0001.CDS.4682991.4684139.rev			4682991	4684139	1149	-	PLF_590_00001994	PGF_07015581		382	Carbamoyl-phosphate synthase small chain (EC 6.3.5.5)	GO:0004088|carbamoyl-phosphate synthase (glutamine-hydrolyzing) activity
fig|90371.4806.peg.4748	PATRIC.90371.4806.90371.4806.con.0001.CDS.4685003.4685824.rev			4685003	4685824	822	-	PLF_590_00000834	PGF_01176589		273	4-hydroxy-tetrahydrodipicolinate reductase (EC 1.17.1.8)	GO:0008839|4-hydroxy-tetrahydrodipicolinate reductase
fig|90371.4806.peg.4762	PATRIC.90371.4806.90371.4806.con.0001.CDS.4697594.4699252.fwd			4697594	4699252	1659	+	PLF_590_00000083	PGF_03861808		552	Tricarboxylate transport sensor protein TctE => Citrate response regulator CitA
fig|90371.4806.peg.4766	PATRIC.90371.4806.90371.4806.con.0001.CDS.4702300.4703250.rev			4702300	4703250	951	-	PLF_590_00001113	PGF_00423732		316	4-hydroxy-3-methylbut-2-enyl diphosphate reductase (EC 1.17.7.4)
fig|90371.4806.peg.4780	PATRIC.90371.4806.90371.4806.con.0001.CDS.4718133.4719323.rev			4718133	4719323	1191	-	PLF_590_00002449	PGF_04583553		396	Putative arylsulfatase regulatory protein
fig|90371.4806.peg.4787	PATRIC.90371.4806.90371.4806.con.0001.CDS.4726673.4727677.rev			4726673	4727677	1005	-	PLF_590_00003952	PGF_01046801		334	Transcriptional regulator, LysR family
fig|90371.4806.peg.4802	PATRIC.90371.4806.90371.4806.con.0001.CDS.4744016.4744549.fwd			4744016	4744549	534	+	PLF_590_00001919	PGF_12792860		177	Lysozyme (N-acetylmuramidase) family, (EC 3.2.1.17)	GO:0003796|lysozyme activity
fig|90371.4806.peg.4813	PATRIC.90371.4806.90371.4806.con.0001.CDS.4752426.4753379.rev			4752426	4753379	954	-	PLF_590_00001959	PGF_00057399		317	Transaldolase (EC 2.2.1.2)	GO:0004801|sedoheptulose-7-phosphate:D-glyceraldehyde-3-phosphate glyceronetransferase activity
fig|90371.4806.peg.4823	PATRIC.90371.4806.90371.4806.con.0001.CDS.4765081.4765626.fwd			4765081	4765626	546	+	PLF_590_00002317	PGF_03303031		181	Putative fimbrial subunit STM4595
fig|90371.4806.peg.4837	PATRIC.90371.4806.90371.4806.con.0001.CDS.4777503.4779440.rev			4777503	4779440	1938	-	PLF_590_00001417	PGF_04582196		645	Soluble lytic murein transglycosylase (EC 4.2.2.n1)
fig|90371.4806.peg.4851	PATRIC.90371.4806.90371.4806.con.0001.CDS.4792613.4793332.rev			4792613	4793332	720	-	PLF_590_00001803	PGF_00038987		239	Purine nucleoside phosphorylase (EC 2.4.2.1)	GO:0004731|purine-nucleoside phosphorylase activity
fig|90371.4806.peg.4853	PATRIC.90371.4806.90371.4806.con.0001.CDS.4794817.4796139.rev			4794817	4796139	1323	-	PLF_590_00001717	PGF_00056876		440	Thymidine phosphorylase (EC 2.4.2.4)	GO:0009032|thymidine phosphorylase activity
fig|90371.4806.peg.4854	PATRIC.90371.4806.90371.4806.con.0001.CDS.4796263.4797078.rev			4796263	4797078	816	-	PLF_590_00002744	PGF_05026985		271	Deoxyribose-phosphate aldolase (EC 4.1.2.4)	GO:0004139|deoxyribose-phosphate aldolase activity
fig|90371.4806.peg.4898	PATRIC.90371.4806.90371.4806.con.0001.CDS.4836717.4837889.fwd			4836717	4837889	1173	+	PLF_590_00001309	PGF_00015629		390	Isoaspartyl aminopeptidase (EC 3.4.19.5) @ Asp-X dipeptidase	GO:0008798|beta-aspartyl-peptidase activity
fig|90371.4806.peg.499	PATRIC.90371.4806.90371.4806.con.0001.CDS.499501.500199.fwd			499501	500199	699	+	PLF_590_00001545	PGF_03333815		232	Copper-sensing two-component system response regulator CpxR
fig|90371.4806.peg.507	PATRIC.90371.4806.90371.4806.con.0001.CDS.506710.507381.rev			506710	507381	672	-	PLF_590_00002430	PGF_00026899		223	Oligogalacturonide-Rhamnogalacturonide-specific porin
fig|90371.4806.peg.515	PATRIC.90371.4806.90371.4806.con.0001.CDS.512634.513893.fwd			512634	513893	1260	+	PLF_590_00001151	PGF_00016200		419	L-rhamnose isomerase (EC 5.3.1.14)	GO:0008740|L-rhamnose isomerase activity
fig|90371.4806.peg.516	PATRIC.90371.4806.90371.4806.con.0001.CDS.514036.514863.fwd			514036	514863	828	+	PLF_590_00000648	PGF_00048285		275	Rhamnulose-1-phosphate aldolase (EC 4.1.2.19)	GO:0008994|rhamnulose-1-phosphate aldolase activity
fig|90371.4806.peg.531	PATRIC.90371.4806.90371.4806.con.0001.CDS.527804.528391.fwd			527804	528391	588	+		PGF_00006137		195	Formate dehydrogenase O alpha subunit (EC 1.2.1.2) @ selenocysteine-containing	GO:0008863|formate dehydrogenase (NAD+) activity
fig|90371.4806.peg.564	PATRIC.90371.4806.90371.4806.con.0001.CDS.559758.561167.fwd			559758	561167	1410	+	PLF_590_00001051	PGF_00275905		469	Glutamine synthetase type I (EC 6.3.1.2)	GO:0004356|glutamate-ammonia ligase activity
fig|90371.4806.peg.566	PATRIC.90371.4806.90371.4806.con.0001.CDS.562500.563909.fwd			562500	563909	1410	+	PLF_590_00001066	PGF_09676755		469	Nitrogen regulation protein NR(I), GlnG (=NtrC)
fig|90371.4806.peg.575	PATRIC.90371.4806.90371.4806.con.0001.CDS.571944.572567.rev			571944	572567	624	-	PLF_590_00002174	PGF_00031127		207	Periplasmic thiol:disulfide interchange protein DsbA
fig|90371.4806.peg.587	PATRIC.90371.4806.90371.4806.con.0001.CDS.583396.585219.rev			583396	585219	1824	-	PLF_590_00003660	PGF_00044517		607	Putative transferase
fig|90371.4806.peg.599	PATRIC.90371.4806.90371.4806.con.0001.CDS.595711.596472.rev			595711	596472	762	-	PLF_590_00001847	PGF_00066257		253	Uridine phosphorylase (EC 2.4.2.3)	GO:0004850|uridine phosphorylase activity
fig|90371.4806.peg.611	PATRIC.90371.4806.90371.4806.con.0001.CDS.606918.608765.rev			606918	608765	1848	-	PLF_590_00000953	PGF_02030844		615	ATP-dependent DNA helicase RecQ
fig|90371.4806.peg.612	PATRIC.90371.4806.90371.4806.con.0001.CDS.608831.609700.rev			608831	609700	870	-	PLF_590_00001798	PGF_00300187		289	Phospholipase A1 (EC 3.1.1.32) (EC 3.1.1.4) @ Outer membrane phospholipase A	GO:0008970|phosphatidylcholine 1-acylhydrolase activity;GO:0008970|phosphatidylserine 1-acylhydrolase activity;GO:0008970|1-acyl-2-lysophosphatidylserine acylhydrolase activity;GO:0004623|phospholipase A2 activity
fig|90371.4806.peg.615	PATRIC.90371.4806.90371.4806.con.0001.CDS.611295.611753.fwd			611295	611753	459	+	PLF_590_00008254	PGF_00302691		152	Inner membrane protein YigG
fig|90371.4806.peg.616	PATRIC.90371.4806.90371.4806.con.0001.CDS.611769.612149.fwd			611769	612149	381	+	PLF_590_00004591	PGF_00087171		126	Uncharacterized protein YigF
fig|90371.4806.peg.70	PATRIC.90371.4806.90371.4806.con.0001.CDS.62092.62478.rev			62092	62478	387	-	PLF_590_00001711	PGF_00053521		128	Soluble cytochrome b562
fig|90371.4806.peg.633	PATRIC.90371.4806.90371.4806.con.0001.CDS.625315.626277.fwd			625315	626277	963	+	PLF_590_00002571	PGF_10097367		320	Porphobilinogen deaminase (EC 2.5.1.61)	GO:0004418|hydroxymethylbilane synthase activity
fig|90371.4806.peg.643	PATRIC.90371.4806.90371.4806.con.0001.CDS.636532.637662.rev			636532	637662	1131	-	PLF_590_00001975	PGF_00070457		376	dTDP-4-amino-4,6-dideoxygalactose transaminase (EC 2.6.1.59)	GO:0019180|dTDP-4-amino-4,6-dideoxygalactose transaminase activity
fig|90371.4806.peg.648	PATRIC.90371.4806.90371.4806.con.0001.CDS.640905.641990.rev			640905	641990	1086	-	PLF_590_00003259	PGF_10317148		361	UDP-N-acetylglucosamine 2-epimerase (EC 5.1.3.14)	GO:0008761|UDP-N-acetylglucosamine 2-epimerase activity
fig|90371.4806.peg.659	PATRIC.90371.4806.90371.4806.con.0001.CDS.654057.654338.fwd			654057	654338	282	+	PLF_590_00002774	PGF_00030813		93	Peptidyl-prolyl cis-trans isomerase PpiC (EC 5.2.1.8)	GO:0003755|peptidyl-prolyl cis-trans isomerase activity
fig|90371.4806.peg.662	PATRIC.90371.4806.90371.4806.con.0001.CDS.656960.657301.rev			656960	657301	342	-	PLF_590_00003776	PGF_02807011		113	Uncharacterized protein STM3907
fig|90371.4806.peg.666	PATRIC.90371.4806.90371.4806.con.0001.CDS.661456.662385.rev			661456	662385	930	-	PLF_590_00001120	PGF_08376928		309	Branched-chain amino acid aminotransferase (EC 2.6.1.42)	GO:0004084|branched-chain-amino-acid transaminase activity;GO:0004084|L-leucine transaminase activity;GO:0004084|L-valine transaminase activity;GO:0004084|L-isoleucine transaminase activity
fig|90371.4806.peg.675	PATRIC.90371.4806.90371.4806.con.0001.CDS.671466.672395.rev			671466	672395	930	-	PLF_590_00002460	PGF_02382389		309	Ribokinase (EC 2.7.1.15)	GO:0004747|ribokinase activity
fig|90371.4806.peg.676	PATRIC.90371.4806.90371.4806.con.0001.CDS.672528.673418.rev			672528	673418	891	-	PLF_590_00001498	PGF_12669939		296	Ribose ABC transporter, substrate-binding protein RbsB (TC 3.A.1.2.1)
fig|90371.4806.peg.76	PATRIC.90371.4806.90371.4806.con.0001.CDS.67844.68866.rev			67844	68866	1023	-	PLF_590_00004523	PGF_00248183		340	Myo-inositol 2-dehydrogenase (EC 1.1.1.18)	GO:0050112|inositol 2-dehydrogenase activity
fig|90371.4806.peg.693	PATRIC.90371.4806.90371.4806.con.0001.CDS.689019.689489.fwd			689019	689489	471	+	PLF_590_00001751	PGF_10546429		156	ATP synthase F0 sector subunit b (EC 3.6.3.14)
fig|90371.4806.peg.700	PATRIC.90371.4806.90371.4806.con.0001.CDS.695602.696972.fwd			695602	696972	1371	+	PLF_590_00001064	PGF_08454293		456	N-acetylglucosamine-1-phosphate uridyltransferase (EC 2.7.7.23) / Glucosamine-1-phosphate N-acetyltransferase (EC 2.3.1.157)	GO:0003977|UDP-N-acetylglucosamine diphosphorylase activity;GO:0019134|glucosamine-1-phosphate N-acetyltransferase activity
fig|90371.4806.peg.701	PATRIC.90371.4806.90371.4806.con.0001.CDS.697161.698990.fwd			697161	698990	1830	+	PLF_590_00000850	PGF_01960322		609	Glutamine--fructose-6-phosphate aminotransferase [isomerizing] (EC 2.6.1.16)	GO:0004360|glutamine-fructose-6-phosphate transaminase (isomerizing) activity
fig|90371.4806.peg.705	PATRIC.90371.4806.90371.4806.con.0001.CDS.703399.704439.fwd			703399	704439	1041	+	PLF_590_00001588	PGF_07668761		346	Phosphate ABC transporter, substrate-binding protein PstS (TC 3.A.1.7.1)
fig|90371.4806.peg.709	PATRIC.90371.4806.90371.4806.con.0001.CDS.707299.708024.fwd			707299	708024	726	+	PLF_590_00002175	PGF_00984073		241	Phosphate transport system regulatory protein PhoU
fig|90371.4806.peg.735	PATRIC.90371.4806.90371.4806.con.0001.CDS.728907.729746.rev			728907	729746	840	-	PLF_590_00006793	PGF_00423408		279	Dihydropteroate synthase type-2 (EC 2.5.1.15) @ Sulfonamide resistance protein	GO:0004156|dihydropteroate synthase activity
fig|90371.4806.peg.769	PATRIC.90371.4806.90371.4806.con.0001.CDS.763696.764796.fwd			763696	764796	1101	+	PLF_590_00001372	PGF_06473395		366	DNA polymerase III beta subunit (EC 2.7.7.7)	GO:0003887|DNA-directed DNA polymerase activity
fig|90371.4806.peg.771	PATRIC.90371.4806.90371.4806.con.0001.CDS.766046.768460.fwd			766046	768460	2415	+	PLF_590_00000365	PGF_06703483		804	DNA gyrase subunit B (EC 5.99.1.3)	GO:0003918|DNA topoisomerase type II (ATP-hydrolyzing) activity
fig|90371.4806.peg.784	PATRIC.90371.4806.90371.4806.con.0001.CDS.782699.783331.fwd			782699	783331	633	+	PLF_590_00001261	PGF_00057282		210	TorA-specific chaperone protein, TorD
fig|90371.4806.peg.791	PATRIC.90371.4806.90371.4806.con.0001.CDS.787957.788376.fwd			787957	788376	420	+	PLF_590_00001631	PGF_03062230		139	16 kDa heat shock protein A
fig|90371.4806.peg.792	PATRIC.90371.4806.90371.4806.con.0001.CDS.788486.788914.fwd			788486	788914	429	+	PLF_590_00002112	PGF_00005576		142	16 kDa heat shock protein B
fig|90371.4806.peg.841	PATRIC.90371.4806.90371.4806.con.0001.CDS.833097.833780.fwd			833097	833780	684	+	PLF_590_00002768	PGF_00021389		227	Mg(2+)-transport-ATPase-associated protein MgtC
fig|90371.4806.peg.842	PATRIC.90371.4806.90371.4806.con.0001.CDS.834000.836726.fwd			834000	836726	2727	+	PLF_590_00000216	PGF_01580528		908	Mg(2+) transport ATPase, P-type (EC 3.6.3.2)	GO:0015444|magnesium-importing ATPase activity
fig|90371.4806.peg.847	PATRIC.90371.4806.90371.4806.con.0001.CDS.839234.840091.fwd			839234	840091	858	+	PLF_590_00000177	PGF_03300254		285	Putative transcriptional regulator MarT
fig|90371.4806.peg.849	PATRIC.90371.4806.90371.4806.con.0001.CDS.840660.843527.rev			840660	843527	2868	-	PLF_590_00000209	PGF_00068849		955	autotransporter
fig|90371.4806.peg.863	PATRIC.90371.4806.90371.4806.con.0001.CDS.856552.858870.fwd			856552	858870	2319	+	PLF_590_00000488	PGF_00068225		772	alpha-xylosidase (EC 3.2.1.177)	GO:0061634|alpha-D-xyloside xylohydrolase
fig|90371.4806.peg.870	PATRIC.90371.4806.90371.4806.con.0001.CDS.867235.869346.rev			867235	869346	2112	-	PLF_590_00000855	PGF_00010349		703	Guanosine-3',5'-bis(diphosphate) 3'-pyrophosphohydrolase (EC 3.1.7.2) / GTP pyrophosphokinase (EC 2.7.6.5), (p)ppGpp synthetase II	GO:0008893|guanosine-3',5'-bis(diphosphate) 3'-diphosphatase activity;GO:0008728|GTP diphosphokinase activity
fig|90371.4806.peg.879	PATRIC.90371.4806.90371.4806.con.0001.CDS.876816.877457.fwd			876816	877457	642	+	PLF_590_00000917	PGF_10381714		213	Orotate phosphoribosyltransferase (EC 2.4.2.10)	GO:0004588|orotate phosphoribosyltransferase activity
fig|90371.4806.peg.881	PATRIC.90371.4806.90371.4806.con.0001.CDS.878239.878697.rev			878239	878697	459	-	PLF_590_00002639	PGF_01430214		152	Deoxyuridine 5'-triphosphate nucleotidohydrolase (EC 3.6.1.23)	GO:0004170|dUTP diphosphatase activity
fig|90371.4806.peg.882	PATRIC.90371.4806.90371.4806.con.0001.CDS.878675.879898.rev			878675	879898	1224	-	PLF_590_00000264	PGF_09111052		407	Phosphopantothenoylcysteine decarboxylase (EC 4.1.1.36) / Phosphopantothenoylcysteine synthetase (EC 6.3.2.5)	GO:0004633|phosphopantothenoylcysteine decarboxylase activity;GO:0004632|phosphopantothenate--cysteine ligase activity
fig|90371.4806.peg.887	PATRIC.90371.4806.90371.4806.con.0001.CDS.882313.882792.rev			882313	882792	480	-	PLF_590_00001800	PGF_04762552		159	Phosphopantetheine adenylyltransferase (EC 2.7.7.3)	GO:0004595|pantetheine-phosphate adenylyltransferase activity
fig|90371.4806.peg.892	PATRIC.90371.4806.90371.4806.con.0001.CDS.886671.887468.fwd			886671	887468	798	+	PLF_590_00000912	PGF_00017275		265	Lipopolysaccharide core heptose(I) kinase RfaP
fig|90371.4806.peg.894	PATRIC.90371.4806.90371.4806.con.0001.CDS.887802.888881.fwd			887802	888881	1080	+	PLF_590_00000911	PGF_00017189		359	Lipopolysaccharide 1,6-galactosyltransferase (EC 2.4.1.-)	GO:0000009|alpha-1,6-mannosyltransferase activity;GO:0000009|alpha-1,2-mannosyltransferase activity;GO:0000009|mannosyltransferase activity;GO:0000009|alpha-1,3-mannosyltransferase activity;GO:0000009|alpha-1,3-galactosyltransferase activity;GO:0000009|UDP-glucose:glycoprotein glucosyltransferase activity;GO:0000009|glycolipid mannosyltransferase activity;GO:0000009|oligosaccharyl transferase act…
fig|90371.4806.peg.895	PATRIC.90371.4806.90371.4806.con.0001.CDS.888887.889900.fwd			888887	889900	1014	+	PLF_590_00003193	PGF_00017181		337	Lipopolysaccharide 1,3-galactosyltransferase (EC 2.4.1.44)	GO:0008918|lipopolysaccharide 3-alpha-galactosyltransferase activity
fig|90371.4806.peg.896	PATRIC.90371.4806.90371.4806.con.0001.CDS.889918.890928.fwd			889918	890928	1011	+	PLF_590_00003531	PGF_00064116		336	UDP-glucose:(glucosyl)lipopolysaccharide alpha-1,2-glucosyltransferase (EC 2.4.1.58)	GO:0008919|lipopolysaccharide glucosyltransferase I activity
fig|90371.4806.peg.898	PATRIC.90371.4806.90371.4806.con.0001.CDS.891799.892608.fwd			891799	892608	810	+	PLF_590_00000712	PGF_00017274		269	Lipopolysaccharide core biosynthesis protein RfaZ
fig|90371.4806.peg.899	PATRIC.90371.4806.90371.4806.con.0001.CDS.892708.893853.fwd			892708	893853	1146	+	PLF_590_00000910	PGF_03013679		381	Lipopolysaccharide 1,2-N-acetylglucosaminetransferase (EC 2.4.1.56)	GO:0008917|lipopolysaccharide N-acetylglucosaminyltransferase activity
fig|90371.4806.peg.903	PATRIC.90371.4806.90371.4806.con.0001.CDS.897165.898097.rev			897165	898097	933	-	PLF_590_00002506	PGF_00013017		310	ADP-L-glycero-D-manno-heptose-6-epimerase (EC 5.1.3.20)	GO:0008712|ADP-glyceromanno-heptose 6-epimerase activity
fig|90371.4806.peg.904	PATRIC.90371.4806.90371.4806.con.0001.CDS.898300.899496.fwd			898300	899496	1197	+	PLF_590_00001277	PGF_06423260		398	2-amino-3-ketobutyrate coenzyme A ligase (EC 2.3.1.29)	GO:0008890|glycine C-acetyltransferase activity
fig|90371.4806.peg.906	PATRIC.90371.4806.90371.4806.con.0001.CDS.900837.901871.fwd			900837	901871	1035	+	PLF_590_00004378	PGF_00009666		344	UDP-glucuronate:LPS(HepIII) glycosyltransferase WaaH
fig|90371.4806.peg.914	PATRIC.90371.4806.90371.4806.con.0001.CDS.908285.909106.fwd			908285	909106	822	+	PLF_590_00002949	PGF_04695681		273	Serine acetyltransferase (EC 2.3.1.30)	GO:0009001|serine O-acetyltransferase activity
fig|90371.4806.peg.924	PATRIC.90371.4806.90371.4806.con.0001.CDS.922059.922742.rev			922059	922742	684	-	PLF_590_00003589	PGF_00408428		227	putative lipoprotein
fig|90371.4806.peg.943	PATRIC.90371.4806.90371.4806.con.0001.CDS.943995.944981.rev			943995	944981	987	-	PLF_590_00003377	PGF_00029881		328	2,3-diketo-L-gulonate-binding periplasmic protein yiaO precursor
fig|90371.4806.peg.948	PATRIC.90371.4806.90371.4806.con.0001.CDS.948317.949315.rev			948317	949315	999	-	PLF_590_00003570	PGF_00417443		332	3-dehydro-L-gulonate 2-dehydrogenase (EC 1.1.1.130)	GO:0047559|3-dehydro-L-gulonate 2-dehydrogenase activity
fig|90371.4806.peg.977	PATRIC.90371.4806.90371.4806.con.0001.CDS.975439.976020.rev			975439	976020	582	-	PLF_590_00001892	PGF_05357708		193	DNA-3-methyladenine glycosylase (EC 3.2.2.20)	GO:0008725|DNA-3-methyladenine glycosylase activity
fig|90371.4806.peg.980	PATRIC.90371.4806.90371.4806.con.0001.CDS.977400.977924.fwd			977400	977924	525	+	PLF_590_00003964	PGF_00017522		174	Long polar fimbria protein A
fig|90371.4806.peg.989	PATRIC.90371.4806.90371.4806.con.0001.CDS.989657.991264.fwd			989657	991264	1608	+	PLF_590_00001208	PGF_00423567		535	Dipeptide ABC transporter, substrate-binding protein DppA (TC 3.A.1.5.2) @ Dipeptide chemoreceptor
fig|90371.4806.peg.104	PATRIC.90371.4806.90371.4806.con.0001.CDS.99917.100555.fwd			99917	100555	639	+	PLF_590_00001324	PGF_05083865		212	Peptide-methionine (S)-S-oxide reductase MsrA (EC 1.8.4.11)	GO:0008113|peptide-methionine (S)-S-oxide reductase activity
